# Supplementary material for: LolA and LolB are conserved in Bacteroidota and are crucial for gliding motility and Type IX secretion
Source: Commun Biol. 2025 Mar 6;8:376. doi: 10.1038/s42003-025-07817-2 (PMC11885536; doi:10.1038/s42003-025-07817-2)
Supplement: Supplementary file 6 — Supplementary Data 3 [file 42003_2025_7817_MOESM6_ESM.xlsx]

## Sheet: Figure 2c
	Blank (H2O + starch)			WT			ΔgldJ			gldJ-548			ΔlolA1			ΔlolA1+lolA1			ΔlolB1			ΔlolB1+lolB1			ΔlolA1ΔlolB1			ΔlolA1ΔlolB1+lolA1lolB1			ΔlolA2			ΔlolB2			ΔlolA2ΔlolB2			ΔlolA3
	rep1	rep2 (same exp)	rep3	rep1	rep2	rep3	rep1	rep2	rep3	rep1	rep2	rep3	rep1	rep2	rep3	rep1	rep2	rep3	rep1	rep2	rep3	rep1	rep2	rep3	rep1	rep2	rep3	rep1	rep2	rep3	rep1	rep2	rep3	rep1	rep2	rep3	rep1	rep2	rep3	rep1	rep2	rep3
raw values	0.0702	0.0702	0.0743	0.8533	0.812	0.7372	0.4843	0.4152	0.3861	0.8915	0.8194	0.7586	0.5267	0.5795	0.4224	0.8534	0.766	0.7655	0.4277	0.4266	0.4116	0.7538	0.7025	0.7285	0.4385	0.4137	0.413	0.7926	0.6679	0.7424	0.813	0.7252	0.749	0.7994	0.7826	0.7682	0.7978	0.7166	0.7366	0.785	0.7088	0.7475
Blank correction	0	0	0	0.7831	0.7418	0.6629	0.4141	0.345	0.3118	0.8213	0.7492	0.6843	0.4565	0.5093	0.3481	0.7832	0.6958	0.6912	0.3575	0.3564	0.3373	0.6836	0.6323	0.6542	0.3683	0.3435	0.3387	0.7224	0.5977	0.6681	0.7428	0.655	0.6747	0.7292	0.7124	0.6939	0.7276	0.6464	0.6623	0.7148	0.6386	0.6732
	WT	ΔgldJ	gldJ-548	ΔlolA1	ΔlolA1+lolA1	ΔlolB1	ΔlolB1+lolB1	ΔlolA1ΔlolB1	ΔlolA1ΔlolB1+lolA1lolB1	ΔlolA2	ΔlolB2	ΔlolA2ΔlolB2	ΔlolA3
rep1	0.7831	0.4141	0.8213	0.4565	0.7832	0.3575	0.6836	0.3683	0.7224	0.7428	0.7292	0.7276	0.7148
rep2	0.7418	0.345	0.7492	0.5093	0.6958	0.3564	0.6323	0.3435	0.5977	0.655	0.7124	0.6464	0.6386
rep3	0.6629	0.3118	0.6843	0.3481	0.6912	0.3373	0.6542	0.3387	0.6681	0.6747	0.6939	0.6623	0.6732
Mean	0.729267
Ratio rep1 %	100	56.7831	112.62	62.5971	107.396	49.0218	93.738	50.5028	99.0584	101.856	99.9909	99.7715	98.0163
Ratio rep2 %	100	47.3078	102.733	69.8373	95.4109	48.871	86.7035	47.1021	81.959	89.8163	97.6872	88.637	87.5674
Ratio rep3 %	100	42.7553	93.834	47.7329	94.7801	46.2519	89.7066	46.4439	91.6126	92.5176	95.1504	90.8173	92.3119
Mean %	100	48.9487	103.062	60.0558	99.1955	48.0483	90.0494	48.0163	90.8767	94.7299	97.6095	93.0752	92.6319
SD	0	7.15641	9.39732	11.2692	7.10842	1.55749	3.52974	2.17839	8.5734	6.31727	2.42117	5.90067	5.23177

## Sheet: Figure 4a
	WT CYE						ΔlolA1 CYE						ΔlolB1 CYE						ΔlolA1ΔlolB1 CYE						ΔlolA2 CYE						ΔlolB2 CYE						ΔlolA2ΔlolB2 CYE						ΔlolA3 CYE						ΔlolA1 + lolA1 CYE
Time	rep1	rep2	rep3	Mean	SD		rep1	rep2	rep3	Mean	SD		rep1	rep2	rep3	Mean	SD		rep1	rep2	rep3	Mean	SD		rep1	rep2	rep3	Mean	SD		rep1	rep2	rep3	Mean	SD		rep1	rep2	rep3	Mean	SD		rep1	rep2	rep3	Mean	SD		rep1
0	0.0166667	0.0153333	0.0156667	0.0158889	0.000693889		0.0226667	0.013	0.014	0.0165556	0.00531594		0.017	0.00933333	0.0136667	0.0133333	0.00384419		0.0113333	0.011	0.00866667	0.0103333	0.00145297		0.0186667	0.0153333	0.0146667	0.0162222	0.00214303		0.0266667	0.0176667	0.0136667	0.0193333	0.00665833		0.02	0.0173333	0.014	0.0171111	0.00300617		0.0206667	0.0146667	0.0156667	0.017	0.00321455		0.0196667
0.166667	0.0183333	0.017	0.017	0.0174444	0.0007698		0.0243333	0.014	0.0153333	0.0178889	0.00562073		0.018	0.0103333	0.0146667	0.0143333	0.00384419		0.012	0.012	0.00966667	0.0112222	0.00134715		0.0196667	0.0163333	0.0156667	0.0172222	0.00214303		0.0276667	0.0183333	0.0143333	0.0201111	0.00684214		0.0206667	0.0183333	0.0146667	0.0178889	0.00302459		0.0213333	0.0163333	0.0173333	0.0183333	0.00264575		0.0206667
0.333333	0.0193333	0.0183333	0.0183333	0.0186667	0.00057735		0.027	0.0156667	0.0166667	0.0197778	0.00627458		0.0193333	0.0113333	0.0156667	0.0154444	0.00400463		0.013	0.013	0.0106667	0.0122222	0.00134715		0.0206667	0.0173333	0.0166667	0.0182222	0.00214303		0.0286667	0.0186667	0.0153333	0.0208889	0.00693889		0.0216667	0.0193333	0.0156667	0.0188889	0.00302459		0.023	0.0173333	0.0186667	0.0196667	0.00296273		0.0216667
0.5	0.021	0.0196667	0.0196667	0.0201111	0.0007698		0.0293333	0.017	0.0183333	0.0215556	0.00676866		0.021	0.013	0.0173333	0.0171111	0.00400463		0.013	0.0133333	0.0116667	0.0126667	0.000881917		0.0216667	0.0186667	0.018	0.0194444	0.00195316		0.0296667	0.0196667	0.0163333	0.0218889	0.00693889		0.023	0.0203333	0.017	0.0201111	0.00300617		0.0243333	0.0196667	0.0203333	0.0214444	0.00252396		0.0223333
0.666667	0.023	0.0213333	0.0213333	0.0218889	0.00096225		0.0313333	0.019	0.0203333	0.0235556	0.00676866		0.023	0.0143333	0.0193333	0.0188889	0.00435039		0.0143333	0.014	0.0126667	0.0136667	0.000881917		0.0236667	0.0203333	0.0196667	0.0212222	0.00214303		0.0316667	0.0216667	0.018	0.0237778	0.00707369		0.025	0.0223333	0.0186667	0.022	0.0031798		0.0263333	0.0203333	0.0223333	0.023	0.00305505		0.0236667
0.833333	0.0256667	0.024	0.0236667	0.0244444	0.00107152		0.0333333	0.021	0.0226667	0.0256667	0.00669162		0.025	0.0163333	0.0213333	0.0208889	0.00435039		0.015	0.0153333	0.014	0.0147778	0.000693889		0.026	0.0223333	0.0216667	0.0233333	0.00233333		0.0343333	0.0236667	0.02	0.026	0.0074461		0.027	0.0243333	0.0203333	0.0238889	0.00335548		0.0286667	0.0226667	0.0246667	0.0253333	0.00305505		0.025
1	0.028	0.0263333	0.026	0.0267778	0.00107152		0.0346667	0.023	0.0253333	0.0276667	0.00617342		0.0273333	0.0186667	0.0236667	0.0232222	0.00435039		0.016	0.017	0.0156667	0.0162222	0.000693889		0.0286667	0.0246667	0.0236667	0.0256667	0.00264575		0.037	0.0256667	0.0223333	0.0283333	0.00768838		0.03	0.0266667	0.022	0.0262222	0.00401848		0.031	0.0263333	0.0273333	0.0282222	0.00245704		0.026
1.16667	0.0313333	0.0296667	0.029	0.03	0.00120185		0.0363333	0.0253333	0.028	0.0298889	0.00573811		0.03	0.021	0.0263333	0.0257778	0.00452565		0.017	0.018	0.0173333	0.0174444	0.000509175		0.032	0.027	0.0256667	0.0282222	0.00333888		0.04	0.028	0.0243333	0.0307778	0.0081944		0.0326667	0.0293333	0.0243333	0.0287778	0.00419435		0.034	0.028	0.0303333	0.0307778	0.00302459		0.0273333
1.33333	0.0346667	0.033	0.032	0.0332222	0.00134715		0.0396667	0.0283333	0.0313333	0.0331111	0.00587209		0.0333333	0.0233333	0.0293333	0.0286667	0.00503322		0.018	0.0196667	0.019	0.0188889	0.00083887		0.0353333	0.0303333	0.0286667	0.0314444	0.00346944		0.044	0.0316667	0.0273333	0.0343333	0.00864741		0.0363333	0.0323333	0.027	0.0318889	0.00468251		0.037	0.033	0.0336667	0.0345556	0.00214303		0.029
1.5	0.0386667	0.037	0.0356667	0.0371111	0.00150308		0.0426667	0.031	0.0343333	0.036	0.00600925		0.0363333	0.026	0.0323333	0.0315556	0.00521039		0.0193333	0.021	0.021	0.0204444	0.00096225		0.039	0.0333333	0.0316667	0.0346667	0.00384419		0.0476667	0.035	0.0303333	0.0376667	0.00896908		0.0396667	0.0353333	0.03	0.035	0.00484195		0.0403333	0.0343333	0.037	0.0372222	0.00300617		0.031
1.66667	0.043	0.0413333	0.0396667	0.0413333	0.00166667		0.0466667	0.0346667	0.038	0.0397778	0.00619438		0.0396667	0.029	0.0356667	0.0347778	0.0053886		0.0206667	0.0226667	0.023	0.0221111	0.00126198		0.0423333	0.037	0.035	0.0381111	0.00379083		0.0516667	0.038	0.0333333	0.041	0.00952774		0.0433333	0.0386667	0.0326667	0.0382222	0.0053472		0.0443333	0.0376667	0.0406667	0.0408889	0.00333888		0.033
1.83333	0.048	0.0463333	0.044	0.0461111	0.00200924		0.0526667	0.038	0.0416667	0.0441111	0.00763278		0.044	0.0326667	0.0393333	0.0386667	0.005696		0.022	0.0243333	0.0253333	0.0238889	0.00171053		0.0466667	0.041	0.0386667	0.0421111	0.00411411		0.0566667	0.042	0.0363333	0.045	0.0104934		0.0476667	0.043	0.036	0.0422222	0.00587209		0.049	0.042	0.0443333	0.0451111	0.00356423		0.0346667
2	0.0536667	0.0513333	0.0483333	0.0511111	0.0026736		0.0586667	0.0423333	0.046	0.049	0.00856997		0.0486667	0.037	0.0443333	0.0433333	0.00589727		0.0236667	0.0263333	0.028	0.026	0.00218581		0.051	0.045	0.043	0.0463333	0.00416333		0.0616667	0.046	0.0403333	0.0493333	0.0110504		0.0523333	0.0473333	0.04	0.0465556	0.00620334		0.0536667	0.0456667	0.0493333	0.0495556	0.00400463		0.0363333
2.16667	0.06	0.0573333	0.054	0.0571111	0.00300617		0.0636667	0.0466667	0.0506667	0.0536667	0.00888819		0.0536667	0.041	0.049	0.0478889	0.00640602		0.026	0.0286667	0.0303333	0.0283333	0.00218581		0.056	0.05	0.048	0.0513333	0.00416333		0.067	0.05	0.0446667	0.0538889	0.0116635		0.0573333	0.0523333	0.044	0.0512222	0.00673575		0.059	0.051	0.0543333	0.0547778	0.00401848		0.039
2.33333	0.0666667	0.064	0.06	0.0635556	0.00335548		0.0686667	0.0516667	0.0556667	0.0586667	0.00888819		0.0596667	0.046	0.054	0.0532222	0.00686645		0.027	0.0313333	0.0333333	0.0305556	0.00323751		0.062	0.0563333	0.0533333	0.0572222	0.00440118		0.0733333	0.0546667	0.0493333	0.0591111	0.0126022		0.063	0.0576667	0.0483333	0.0563333	0.00742369		0.065	0.0563333	0.06	0.0604444	0.00435039		0.0406667
2.5	0.0746667	0.0716667	0.0673333	0.0712222	0.00368681		0.074	0.058	0.0616667	0.0645556	0.00838208		0.0666667	0.0513333	0.0603333	0.0594444	0.00770522		0.0296667	0.0336667	0.0373333	0.0335556	0.00383454		0.069	0.0623333	0.0603333	0.0638889	0.00453791		0.081	0.061	0.0553333	0.0657778	0.0134839		0.0703333	0.0643333	0.0543333	0.063	0.0080829		0.072	0.063	0.0673333	0.0674444	0.00450103		0.0436667
2.66667	0.0836667	0.0803333	0.0753333	0.0797778	0.00419435		0.0806667	0.064	0.069	0.0712222	0.00855267		0.0736667	0.0573333	0.067	0.066	0.00821246		0.0316667	0.037	0.0413333	0.0366667	0.00484195		0.077	0.07	0.0676667	0.0715556	0.00485722		0.09	0.0676667	0.0616667	0.0731111	0.0149307		0.0776667	0.072	0.0606667	0.0701111	0.00865598		0.0793333	0.0706667	0.0746667	0.0748889	0.0043376		0.047
2.83333	0.094	0.09	0.0843333	0.0894444	0.00485722		0.09	0.0713333	0.0766667	0.0793333	0.0096148		0.0813333	0.0636667	0.0743333	0.0731111	0.00889652		0.035	0.04	0.0456667	0.0402222	0.0053368		0.086	0.078	0.0753333	0.0797778	0.00555111		0.0993333	0.075	0.069	0.0811111	0.0160635		0.0866667	0.0796667	0.0676667	0.078	0.00960902		0.088	0.0786667	0.0833333	0.0833333	0.00466667		0.05
3	0.105333	0.100667	0.095	0.100333	0.00517472		0.100333	0.079	0.0853333	0.0882222	0.0109561		0.0896667	0.0706667	0.0823333	0.0808889	0.009582		0.0376667	0.044	0.0506667	0.0441111	0.00650071		0.095	0.087	0.0853333	0.0891111	0.00516756		0.11	0.0833333	0.077	0.0901111	0.017513		0.0963333	0.0886667	0.0753333	0.0867778	0.0106267		0.0983333	0.0873333	0.093	0.0928889	0.00550084		0.0536667
3.16667	0.117	0.112667	0.106	0.111889	0.00554109		0.112	0.0876667	0.095	0.0982222	0.0124826		0.0983333	0.0783333	0.0916667	0.0894444	0.0101835		0.0406667	0.048	0.0566667	0.0484444	0.00800925		0.106	0.0976667	0.096	0.0998889	0.00535758		0.121333	0.0923333	0.0863333	0.1	0.0187172		0.106667	0.099	0.084	0.0965556	0.0115294		0.109333	0.098	0.103333	0.103556	0.00566993		0.0576667
3.33333	0.130667	0.126333	0.119	0.125333	0.00589727		0.122667	0.0976667	0.105333	0.108556	0.0128077		0.108667	0.087	0.102333	0.0993333	0.0111405		0.0446667	0.0523333	0.0633333	0.0534444	0.00938281		0.117	0.109	0.108333	0.111444	0.00482279		0.134333	0.102333	0.0973333	0.111333	0.0200749		0.118	0.11	0.0943333	0.107444	0.0120385		0.121333	0.108667	0.115	0.115	0.00633333		0.0623333
3.5	0.146	0.141	0.133333	0.140111	0.00637995		0.132667	0.108	0.116333	0.119	0.0125477		0.12	0.097	0.114333	0.110444	0.011983		0.0486667	0.0573333	0.0706667	0.0588889	0.0110822		0.13	0.122	0.122333	0.124778	0.00452565		0.148333	0.113667	0.109333	0.123778	0.0213758		0.130667	0.123	0.105667	0.119778	0.0128077		0.134	0.121333	0.128667	0.128	0.00635959		0.0673333
3.66667	0.164	0.158667	0.149	0.157222	0.00760361		0.142667	0.119333	0.128667	0.130222	0.0117442		0.132	0.107333	0.127	0.122111	0.0130398		0.0526667	0.0626667	0.0783333	0.0645556	0.0129372		0.145	0.136333	0.137	0.139444	0.00482279		0.164	0.126	0.122	0.137333	0.0231805		0.145333	0.136667	0.118	0.133333	0.0139682		0.148333	0.135333	0.143	0.142222	0.00653481		0.0726667
3.83333	0.185	0.179	0.168333	0.177444	0.00844152		0.157333	0.132333	0.142667	0.144111	0.0125624		0.146333	0.119333	0.140667	0.135444	0.0142374		0.0576667	0.069	0.087	0.0712222	0.0147924		0.161667	0.152667	0.153333	0.155889	0.00501479		0.182	0.141	0.137333	0.153444	0.0247977		0.162	0.152667	0.132333	0.149	0.0151694		0.165333	0.151333	0.160333	0.159	0.0070946		0.0793333
4	0.208333	0.202	0.189	0.199778	0.00985638		0.174667	0.146333	0.158667	0.159889	0.0142062		0.161333	0.132333	0.156667	0.150111	0.0155718		0.0636667	0.075	0.096	0.0782222	0.0164057		0.180333	0.170667	0.172333	0.174444	0.00516756		0.202	0.157	0.153667	0.170889	0.0269945		0.18	0.170333	0.148333	0.166222	0.0162287		0.184333	0.169333	0.178	0.177222	0.00753019		0.0863333
4.16667	0.233	0.225667	0.212333	0.223667	0.0104775		0.195	0.162667	0.176333	0.178	0.016231		0.177667	0.146333	0.173333	0.165778	0.0169782		0.0696667	0.082	0.105	0.0855556	0.017933		0.2	0.19	0.192333	0.194111	0.00523167		0.224	0.174667	0.171	0.189889	0.0295979		0.199667	0.189667	0.165667	0.185	0.0174738		0.204667	0.188333	0.198333	0.197111	0.00823498		0.0936667
4.33333	0.259333	0.252	0.237667	0.249667	0.0110202		0.217333	0.180333	0.195667	0.197778	0.0185901		0.195667	0.162333	0.191667	0.183222	0.0182005		0.0756667	0.0903333	0.115333	0.0937778	0.0200564		0.222333	0.212333	0.215333	0.216667	0.0051316		0.248333	0.193667	0.190333	0.210778	0.0325667		0.223333	0.212	0.185667	0.207	0.0193247		0.228667	0.210667	0.221333	0.220222	0.00905129		0.102667
4.5	0.288	0.280333	0.265667	0.278	0.011348		0.237	0.2	0.216333	0.217778	0.0185422		0.216333	0.18	0.211667	0.202667	0.0197681		0.0826667	0.099	0.127333	0.103	0.0226004		0.247	0.237667	0.240667	0.241778	0.00476484		0.275	0.214333	0.212	0.233778	0.0357186		0.246	0.236333	0.207667	0.23	0.019936		0.253	0.234	0.246333	0.244444	0.00963981		0.112
4.66667	0.321	0.313667	0.296333	0.310333	0.0126667		0.256667	0.221333	0.239	0.239	0.0176667		0.238	0.199	0.233667	0.223556	0.0213758		0.0903333	0.108333	0.139667	0.112778	0.0249652		0.274333	0.265333	0.268333	0.269333	0.00458258		0.304	0.239	0.236667	0.259889	0.0382192		0.272667	0.263	0.232	0.255889	0.0212455		0.280667	0.260333	0.274	0.271667	0.0103655		0.123
4.83333	0.358	0.35	0.331	0.346333	0.0138684		0.279667	0.245	0.264333	0.263	0.0173718		0.262667	0.221	0.258	0.247222	0.0228287		0.099	0.119	0.153333	0.123778	0.02748		0.305	0.296	0.299	0.3	0.00458258		0.336667	0.266333	0.263667	0.288889	0.0413982		0.303	0.293333	0.259	0.285111	0.0231237		0.311333	0.290667	0.305333	0.302444	0.0106319		0.134667
5	0.399667	0.391333	0.369667	0.386889	0.015486		0.308333	0.271	0.291667	0.290333	0.0187023		0.289667	0.244	0.285	0.272889	0.0251271		0.108	0.130333	0.167667	0.135333	0.0301459		0.338333	0.329333	0.332667	0.333444	0.00455013		0.371	0.297	0.293	0.320333	0.0439242		0.335333	0.325667	0.288667	0.316556	0.0246314		0.345333	0.323333	0.339333	0.336	0.0113725		0.147667
5.16667	0.443	0.433333	0.411333	0.429222	0.0162287		0.342667	0.299667	0.323667	0.322	0.0215484		0.318667	0.27	0.315	0.301222	0.0271013		0.118333	0.143333	0.183333	0.148333	0.0327872		0.374	0.366333	0.37	0.370111	0.00383454		0.406333	0.330333	0.325667	0.354111	0.0452859		0.370667	0.362667	0.321333	0.351556	0.0264771		0.381667	0.359	0.375333	0.372	0.0116952		0.162667
5.33333	0.484	0.474	0.454333	0.470778	0.0150935		0.381333	0.331333	0.358333	0.357	0.0250267		0.350333	0.298	0.347333	0.331889	0.0293869		0.129	0.157	0.200333	0.162111	0.0359403		0.409	0.403667	0.409667	0.407444	0.00328859		0.442	0.364667	0.36	0.388889	0.0460547		0.404333	0.4	0.357333	0.387222	0.0259751		0.418333	0.395333	0.411667	0.408444	0.0118337		0.179333
5.5	0.521667	0.513333	0.496	0.510333	0.0130937		0.418667	0.366	0.394667	0.393111	0.0263678		0.384	0.328333	0.381	0.364444	0.0313091		0.141333	0.172667	0.219667	0.177889	0.0394269		0.443667	0.441667	0.451333	0.445556	0.00510265		0.477333	0.399667	0.398	0.425	0.0453297		0.438667	0.437333	0.395333	0.423778	0.0246426		0.457	0.433	0.449333	0.446444	0.012258		0.196667
5.66667	0.558667	0.552667	0.538	0.549778	0.0106319		0.453	0.403	0.432	0.429333	0.0251064		0.421333	0.362	0.418	0.400444	0.0333356		0.154333	0.189333	0.239333	0.194333	0.04272		0.48	0.480333	0.493	0.484444	0.0074112		0.512333	0.437	0.438	0.462444	0.0432079		0.474667	0.477667	0.435	0.462444	0.0238149		0.495	0.472667	0.489	0.485556	0.0115582		0.216667
5.83333	0.594	0.589667	0.577333	0.587	0.00864741		0.487	0.441333	0.472667	0.467	0.0233548		0.458667	0.398	0.458333	0.438333	0.0349301		0.169	0.207667	0.261333	0.212667	0.0463693		0.515	0.517333	0.534333	0.522222	0.0105532		0.545333	0.475667	0.479	0.5	0.0392952		0.508	0.516	0.476	0.5	0.021166		0.531333	0.511667	0.527	0.523333	0.0103333		0.238333
6	0.629	0.624	0.615333	0.622778	0.00691483		0.523	0.481	0.513667	0.505889	0.0220538		0.496	0.436333	0.499	0.477111	0.0353464		0.185	0.227	0.285333	0.232444	0.0503878		0.548	0.553333	0.574667	0.558667	0.0141107		0.576667	0.514	0.519667	0.536778	0.0346608		0.541	0.552333	0.517	0.536778	0.0180411		0.567667	0.548333	0.563333	0.559778	0.0101452		0.262667
6.16667	0.662333	0.656333	0.650667	0.656444	0.00583413		0.562333	0.520333	0.556	0.546222	0.022643		0.533333	0.476333	0.541333	0.517	0.0354448		0.202	0.247667	0.310333	0.253333	0.0543885		0.579667	0.586667	0.613333	0.593222	0.0177649		0.605333	0.551	0.56	0.572111	0.0291211		0.572	0.587	0.557333	0.572111	0.0148336		0.602	0.584667	0.596333	0.594333	0.00883805		0.289
6.33333	0.689667	0.683	0.679667	0.684111	0.00509175		0.597667	0.559667	0.594333	0.583889	0.0210432		0.566	0.515	0.578333	0.553111	0.0335763		0.220333	0.270667	0.337333	0.276111	0.0586897		0.607333	0.616667	0.647	0.623667	0.0207391		0.629667	0.585667	0.599667	0.605	0.0224796		0.599667	0.617333	0.595667	0.604222	0.0115294		0.632333	0.615	0.624	0.623778	0.0086688		0.317667
6.5	0.713333	0.707	0.706667	0.709	0.00375648		0.630667	0.596	0.627667	0.618111	0.0192074		0.595333	0.55	0.611333	0.585556	0.0318143		0.240667	0.295667	0.366667	0.301	0.0631691		0.632667	0.644	0.676667	0.651111	0.0228457		0.653	0.616	0.632333	0.633778	0.0185422		0.625333	0.645	0.629333	0.633222	0.0103941		0.66	0.641667	0.650333	0.650667	0.00917121		0.35
6.66667	0.734333	0.728	0.73	0.730778	0.00323751		0.658333	0.626333	0.656667	0.647111	0.0180134		0.622	0.580333	0.641333	0.614556	0.0311739		0.262667	0.322	0.397667	0.327444	0.0676645		0.655333	0.668333	0.703667	0.675778	0.0250118		0.675333	0.643333	0.662	0.660222	0.0160739		0.647667	0.669333	0.658333	0.658444	0.0108338		0.686	0.667	0.674333	0.675778	0.009582		0.384333
6.83333	0.752333	0.746333	0.751	0.749889	0.00315054		0.681	0.652667	0.682667	0.672111	0.01686		0.648	0.608667	0.67	0.642222	0.0310722		0.286333	0.351	0.43	0.355778	0.0719524		0.676667	0.691	0.728333	0.698667	0.0266729		0.695	0.667	0.688	0.683333	0.0145717		0.669	0.692667	0.685667	0.682444	0.0121579		0.71	0.69	0.696	0.698667	0.0102632		0.421
7	0.767667	0.763333	0.771333	0.767444	0.00400463		0.702	0.678	0.707667	0.695889	0.0157492		0.671667	0.636	0.698333	0.668667	0.0312748		0.312333	0.382	0.465333	0.386556	0.0766017		0.696667	0.712667	0.752	0.720444	0.0284748		0.714333	0.690333	0.713333	0.706	0.0135769		0.689667	0.715667	0.710667	0.705333	0.0137961		0.732333	0.712	0.717333	0.720556	0.0105427		0.461
7.16667	0.781333	0.779	0.789333	0.783222	0.00541944		0.721333	0.699333	0.730667	0.717111	0.0160877		0.694333	0.661667	0.724	0.693333	0.0311787		0.34	0.414333	0.501667	0.418667	0.0809204		0.714333	0.732	0.774	0.740111	0.0306491		0.732333	0.711333	0.736667	0.726778	0.0135496		0.708333	0.735333	0.733333	0.725667	0.0150444		0.752667	0.731333	0.736	0.74	0.0112151		0.503333
7.33333	0.796333	0.794333	0.806	0.798889	0.00623906		0.742	0.721	0.752333	0.738444	0.0159664		0.716333	0.686	0.748667	0.717	0.0313387		0.37	0.449	0.538667	0.452556	0.0843895		0.732333	0.751333	0.794667	0.759444	0.0319485		0.749	0.732333	0.759667	0.747	0.013776		0.726667	0.754667	0.755	0.745444	0.0162629		0.772667	0.749667	0.754333	0.758889	0.0121579		0.543
7.5	0.810333	0.809	0.822333	0.813889	0.00734343		0.761333	0.741667	0.773667	0.758889	0.0161394		0.736	0.708667	0.771333	0.738667	0.0314183		0.402	0.484333	0.570667	0.485667	0.0843412		0.748667	0.768333	0.813333	0.776778	0.0331501		0.764	0.751	0.779667	0.764889	0.014354		0.743	0.773	0.775667	0.763889	0.0181394		0.791333	0.767	0.771	0.776444	0.0130483		0.583
7.66667	0.823667	0.823	0.837333	0.828	0.00808977		0.781	0.761	0.791667	0.777889	0.0155682		0.755333	0.730667	0.793	0.759667	0.0313918		0.435333	0.52	0.600333	0.518556	0.0825095		0.765	0.784667	0.830333	0.793333	0.0335178		0.779333	0.769667	0.798333	0.782444	0.0145844		0.758667	0.79	0.794667	0.781111	0.019577		0.808667	0.783667	0.787	0.793111	0.0135742		0.616333
7.83333	0.836333	0.836	0.851333	0.841222	0.00875807		0.799333	0.778333	0.809667	0.795778	0.0159664		0.773333	0.751667	0.813667	0.779556	0.0314649		0.469333	0.551	0.629667	0.55	0.0801713		0.779	0.8	0.847	0.808667	0.0348186		0.792333	0.786333	0.817	0.798556	0.0162526		0.773	0.805333	0.812333	0.796889	0.0209824		0.824667	0.798667	0.802333	0.808556	0.0140726		0.645
8	0.846667	0.847	0.864333	0.852667	0.010105		0.814	0.792333	0.825667	0.810667	0.0169148		0.789333	0.769	0.831	0.796444	0.0316058		0.501333	0.579	0.656333	0.578889	0.0775001		0.791667	0.813333	0.862	0.822333	0.0360201		0.805	0.801	0.833333	0.813111	0.0176268		0.785667	0.820333	0.828333	0.811444	0.0226797		0.839333	0.811667	0.815333	0.822111	0.0150271		0.670333
8.16667	0.858333	0.858667	0.876333	0.864444	0.0102974		0.830333	0.808667	0.840333	0.826444	0.0161876		0.805333	0.787667	0.849	0.814	0.0315718		0.531333	0.606333	0.682333	0.606667	0.0755006		0.804667	0.827	0.875667	0.835778	0.0363048		0.816667	0.816	0.849333	0.827333	0.0190555		0.799333	0.833333	0.844333	0.825667	0.0234592		0.853667	0.825667	0.828	0.835778	0.0155361		0.694333
8.33333	0.868	0.868667	0.887667	0.874778	0.0111671		0.843333	0.821	0.853333	0.839222	0.0165541		0.819333	0.804333	0.865333	0.829667	0.0317857		0.558333	0.631333	0.707	0.632222	0.0743373		0.816333	0.839	0.888667	0.848	0.036997		0.828333	0.829333	0.863667	0.840444	0.0201172		0.811	0.846	0.858	0.838333	0.0244199		0.867667	0.837667	0.839667	0.848333	0.016773		0.717333
8.5	0.877	0.878333	0.898333	0.884556	0.0119505		0.854667	0.834	0.867	0.851889	0.0166744		0.833333	0.819333	0.881	0.844556	0.0323288		0.584333	0.656	0.731	0.657111	0.0733396		0.827333	0.851	0.901	0.859778	0.0376096		0.838333	0.842	0.877	0.852444	0.0213446		0.822	0.857333	0.871	0.850111	0.0252858		0.88	0.848667	0.850333	0.859667	0.0176289		0.738333
8.66667	0.886333	0.887333	0.908333	0.894	0.0124231		0.867	0.847	0.879333	0.864444	0.0163175		0.846333	0.833667	0.894667	0.858222	0.032191		0.609667	0.68	0.753	0.680889	0.0716708		0.838	0.862	0.913	0.871	0.0383014		0.849	0.854	0.889667	0.864222	0.0221769		0.833333	0.869	0.884667	0.862333	0.026308		0.892	0.86	0.861667	0.871222	0.0180134		0.758667
8.83333	0.893667	0.896	0.917333	0.902333	0.0130427		0.878333	0.858333	0.891	0.875889	0.01647		0.858667	0.848	0.908333	0.871667	0.032199		0.637333	0.702	0.773333	0.704222	0.0680272		0.847667	0.872333	0.924333	0.881444	0.039137		0.859	0.865667	0.901667	0.875444	0.0229524		0.844	0.880667	0.895333	0.873333	0.0264407		0.903667	0.870333	0.871667	0.881889	0.0188719		0.776
9	0.901	0.903667	0.926333	0.910333	0.0139204		0.887667	0.868333	0.901	0.885667	0.0164249		0.870333	0.859667	0.920667	0.883556	0.0325787		0.658667	0.722667	0.793	0.724778	0.0671915		0.857667	0.883	0.936	0.892222	0.0399727		0.868333	0.876333	0.912667	0.885778	0.0236275		0.853	0.890667	0.906333	0.883333	0.0274125		0.914333	0.880333	0.881	0.891889	0.0194403		0.791333
9.16667	0.909667	0.912333	0.935333	0.919111	0.014112		0.899333	0.879667	0.913	0.897333	0.0167564		0.882	0.872667	0.933667	0.896111	0.0328572		0.679333	0.742667	0.812333	0.744778	0.0665251		0.867	0.892333	0.946667	0.902	0.0407035		0.878	0.886667	0.924	0.896222	0.0244434		0.863333	0.901333	0.918667	0.894444	0.0283026		0.924667	0.890333	0.890333	0.901778	0.0198224		0.807333
9.33333	0.917	0.920333	0.944667	0.927333	0.0151033		0.910333	0.890333	0.923333	0.908	0.0166233		0.893	0.884333	0.946	0.907778	0.0333839		0.701	0.761667	0.829667	0.764111	0.0643682		0.876667	0.902	0.957	0.911889	0.0410695		0.886667	0.896333	0.935	0.906	0.0255756		0.872333	0.910667	0.928333	0.903778	0.0286285		0.935333	0.899667	0.899667	0.911556	0.0205922		0.822333
9.5	0.924667	0.927667	0.952667	0.935	0.0153731		0.920667	0.9	0.932667	0.917778	0.0165238		0.903667	0.895667	0.958	0.919111	0.0339155		0.721	0.778667	0.846	0.781889	0.0625623		0.885667	0.912	0.967333	0.921667	0.0416827		0.895667	0.906333	0.945	0.915667	0.0259572		0.882333	0.920333	0.938667	0.913778	0.0287331		0.945	0.909	0.908667	0.920889	0.0208815		0.834667
9.66667	0.932	0.935667	0.961667	0.943111	0.0161738		0.931	0.909667	0.942667	0.927778	0.0167343		0.914	0.906333	0.969	0.929778	0.0341831		0.739333	0.795	0.861333	0.798556	0.0610777		0.894333	0.920333	0.977	0.930556	0.0422707		0.904333	0.915667	0.954667	0.924889	0.0264036		0.891	0.929333	0.948667	0.923	0.0293504		0.954333	0.917667	0.917	0.929667	0.0213646		0.847333
9.83333	0.939	0.942667	0.969667	0.950444	0.0167476		0.94	0.919	0.952333	0.937111	0.0168534		0.924	0.916333	0.98	0.940111	0.0347568		0.756667	0.81	0.876333	0.814333	0.0599509		0.902667	0.929333	0.986667	0.939556	0.0429228		0.913	0.924333	0.964667	0.934	0.0271559		0.899	0.938333	0.958333	0.931889	0.0301871		0.963667	0.926667	0.925667	0.938667	0.0216564		0.859
10	0.947	0.950667	0.978333	0.958667	0.0171302		0.950667	0.929	0.962333	0.947333	0.0169148		0.934333	0.927333	0.991	0.950889	0.0349131		0.773667	0.824667	0.890667	0.829667	0.05866		0.911667	0.938	0.996667	0.948778	0.0435129		0.921333	0.934	0.974667	0.943333	0.0278648		0.908333	0.947667	0.969	0.941667	0.0307752		0.973	0.935667	0.934667	0.947778	0.0218488		0.871
10.1667	0.953667	0.957667	0.985667	0.965667	0.0174356		0.959333	0.937667	0.971	0.956	0.0169148		0.943667	0.937	1.00133	0.960667	0.0353758		0.788333	0.838	0.903333	0.843222	0.0576776		0.92	0.946667	1.006	0.957556	0.0440219		0.929	0.942333	0.984	0.951778	0.0286906		0.916333	0.956333	0.977333	0.95	0.0309892		0.982333	0.944	0.942667	0.956333	0.0225265		0.881
10.3333	0.961	0.964667	0.993333	0.973	0.0177044		0.968	0.945	0.98	0.964333	0.0177858		0.952667	0.946333	1.012	0.970333	0.0362231		0.803	0.850333	0.915667	0.856333	0.0565725		0.928	0.954667	1.01533	0.966	0.0447561		0.937	0.951667	0.993667	0.960778	0.0294115		0.924333	0.964667	0.987	0.958667	0.0317613		0.991667	0.952333	0.951333	0.965111	0.0230032		0.891
10.5	0.969333	0.972667	1.00167	0.981222	0.0177837		0.978	0.955667	0.989333	0.974333	0.0171302		0.962667	0.956667	1.02233	0.980556	0.0363048		0.817333	0.863333	0.928333	0.869667	0.0557704		0.936333	0.964	1.02467	0.975	0.0451823		0.946	0.961333	1.00367	0.970333	0.0298682		0.933333	0.974333	0.997	0.968222	0.0322703		1	0.961	0.96	0.973667	0.0228108		0.901667
10.6667	0.977	0.979667	1.009	0.988556	0.0177555		0.986333	0.963667	0.998333	0.982778	0.0176047		0.972	0.966333	1.03233	0.990222	0.0365792		0.83	0.875	0.940667	0.881889	0.055654		0.944667	0.972	1.03367	0.983444	0.0455904		0.953333	0.969333	1.01233	0.978333	0.0305123		0.941333	0.982333	1.00567	0.976444	0.0325684		1.00867	0.969333	0.967667	0.981889	0.0232052		0.911667
10.8333	0.984333	0.987	1.017	0.996111	0.0181394		0.995333	0.971333	1.00633	0.991	0.0178979		0.980667	0.975	1.04133	0.999	0.0367711		0.842	0.885333	0.951333	0.892889	0.0550569		0.952333	0.979	1.04167	0.991	0.0458597		0.961	0.977333	1.02133	0.986556	0.031206		0.949333	0.99	1.014	0.984444	0.0326893		1.017	0.976667	0.974667	0.989444	0.0238848		0.921
11	0.991333	0.993333	1.024	1.00289	0.0183101		1.003	0.979333	1.01467	0.999	0.0180031		0.989667	0.984333	1.05133	1.00844	0.0372385		0.854667	0.896667	0.961667	0.904333	0.0539104		0.960333	0.988	1.05133	0.999889	0.0466504		0.969	0.986333	1.03033	0.995222	0.0316181		0.957333	0.998667	1.02333	0.993111	0.0333489		1.02567	0.984667	0.983	0.997778	0.0241669		0.930333
11.1667	0.998333	1.00033	1.03133	1.01	0.0185023		1.01233	0.988333	1.02233	1.00767	0.0174738		0.999	0.993333	1.06067	1.01767	0.0373467		0.866	0.906667	0.972667	0.915111	0.0538324		0.968667	0.996667	1.06	1.00844	0.0467919		0.977333	0.995333	1.03933	1.004	0.0318957		0.965333	1.007	1.032	1.00144	0.0336788		1.034	0.993333	0.991	1.00611	0.0241806		0.94
11.3333	1.00567	1.00767	1.03867	1.01733	0.0185023		1.02	0.996333	1.03033	1.01556	0.0174303		1.00733	1.00233	1.06967	1.02644	0.0375149		0.877	0.916333	0.983	0.925444	0.0535841		0.976333	1.004	1.06833	1.01622	0.0472021		0.984333	1.003	1.04767	1.01167	0.032544		0.972667	1.015	1.04	1.00922	0.0340365		1.04233	1.00033	0.998	1.01356	0.0249496		0.949
11.5	1.013	1.01433	1.046	1.02444	0.0186796		1.02767	1.00367	1.038	1.02311	0.0176142		1.01533	1.01067	1.07833	1.03478	0.0377923		0.887	0.926	0.992	0.935	0.0530754		0.984	1.01133	1.07633	1.02389	0.0474299		0.992	1.011	1.05567	1.01956	0.0326842		0.98	1.02233	1.04867	1.017	0.0346426		1.05033	1.008	1.005	1.02111	0.0253516		0.958
11.6667	1.02	1.021	1.05267	1.03122	0.0185782		1.03533	1.011	1.046	1.03078	0.0179392		1.02367	1.019	1.087	1.04322	0.0379844		0.897	0.935	1.00133	0.944444	0.052804		0.991333	1.01933	1.08467	1.03178	0.0478949		0.999	1.01867	1.06467	1.02744	0.0337019		0.987333	1.03	1.05733	1.02489	0.0352788		1.05833	1.01467	1.012	1.02833	0.026015		0.967
11.8333	1.02667	1.02733	1.05967	1.03789	0.0188631		1.04267	1.01767	1.05333	1.03789	0.0183071		1.032	1.027	1.09533	1.05144	0.038091		0.906	0.944	1.01	0.953333	0.0526245		0.998333	1.02633	1.093	1.03922	0.0486316		1.006	1.026	1.072	1.03467	0.0338428		0.994667	1.03733	1.06433	1.03211	0.0351257		1.066	1.02167	1.019	1.03556	0.0263994		0.975667
12	1.03367	1.03367	1.06633	1.04456	0.0188601		1.05	1.025	1.06	1.045	0.0180278		1.04	1.03533	1.10367	1.05967	0.0381765		0.915333	0.952333	1.019	0.962222	0.0525361		1.006	1.03367	1.101	1.04689	0.0488607		1.013	1.03367	1.07967	1.04211	0.0341261		1.00267	1.04433	1.07233	1.03978	0.035056		1.07367	1.02867	1.026	1.04278	0.0267838		0.984333
12.1667	1.04	1.03967	1.07267	1.05078	0.0189571		1.05767	1.03233	1.067	1.05233	0.0179382		1.04767	1.04367	1.11167	1.06767	0.0381576		0.924333	0.960667	1.027	0.970667	0.0520587		1.01267	1.041	1.108	1.05389	0.0489561		1.02	1.041	1.08767	1.04956	0.0346351		1.01	1.052	1.08033	1.04744	0.0353873		1.081	1.03567	1.033	1.04989	0.026976		0.992333
12.3333	1.04633	1.04567	1.07933	1.05711	0.0192479		1.06433	1.039	1.07367	1.059	0.0179382		1.056	1.05167	1.11967	1.07578	0.0380706		0.932667	0.968667	1.03567	0.979	0.0522717		1.02	1.04767	1.11567	1.06111	0.04923		1.02667	1.04833	1.09567	1.05689	0.0352867		1.017	1.059	1.088	1.05467	0.0356978		1.088	1.04267	1.03933	1.05667	0.0271866		1.001
12.5	1.05267	1.052	1.08567	1.06344	0.0192479		1.07133	1.04633	1.08067	1.06611	0.0177524		1.06567	1.05933	1.128	1.08433	0.0379488		0.941	0.976667	1.04333	0.987	0.0519433		1.02633	1.055	1.12333	1.06822	0.0498334		1.03367	1.05567	1.103	1.06411	0.0354296		1.02333	1.06533	1.096	1.06156	0.0364803		1.095	1.04933	1.046	1.06344	0.0273787		1.009
12.6667	1.059	1.05767	1.09167	1.06944	0.0192566		1.07767	1.05333	1.08733	1.07278	0.0175193		1.074	1.067	1.13533	1.09211	0.0375948		0.949333	0.984333	1.051	0.994889	0.0516487		1.03333	1.062	1.13033	1.07522	0.0498334		1.04	1.06267	1.11033	1.071	0.0358996		1.03	1.07267	1.10267	1.06844	0.0365169		1.10233	1.05567	1.05267	1.07022	0.0278495		1.01667
12.8333	1.06467	1.06367	1.09933	1.07589	0.0203096		1.08467	1.059	1.094	1.07922	0.0181241		1.082	1.07433	1.14367	1.1	0.0380102		0.957333	0.991333	1.05867	1.00244	0.0515723		1.04	1.06933	1.13767	1.08233	0.0501143		1.04667	1.06967	1.11767	1.078	0.0362261		1.03633	1.07933	1.10967	1.07511	0.0368485		1.10867	1.06167	1.059	1.07644	0.0279371		1.025
13	1.071	1.06967	1.10733	1.08267	0.0213724		1.091	1.065	1.1	1.08533	0.0181751		1.09	1.08167	1.15033	1.10733	0.0374715		0.965667	0.998	1.06633	1.01	0.051395		1.04633	1.07767	1.14467	1.08956	0.0502332		1.05267	1.07567	1.125	1.08444	0.0369569		1.043	1.08567	1.117	1.08189	0.0371444		1.11533	1.06867	1.06533	1.08311	0.027955		1.03333
13.1667	1.07667	1.07467	1.11467	1.08867	0.0225389		1.09767	1.07167	1.10667	1.092	0.0181751		1.097	1.089	1.158	1.11467	0.0377403		0.972	1.00567	1.07267	1.01678	0.0512449		1.053	1.08533	1.15233	1.09689	0.0506648		1.059	1.08267	1.13167	1.09111	0.037062		1.04933	1.09167	1.12433	1.08844	0.0376037		1.12167	1.07433	1.07133	1.08911	0.0282338		1.04067
13.3333	1.082	1.08033	1.121	1.09444	0.0230129		1.103	1.078	1.11167	1.09756	0.0174812		1.10333	1.09567	1.16433	1.12111	0.0376273		0.979	1.01167	1.07867	1.02311	0.0508094		1.059	1.09333	1.15933	1.10389	0.0509927		1.06533	1.08867	1.13833	1.09744	0.0372832		1.05567	1.09767	1.131	1.09478	0.0377497		1.128	1.08067	1.07733	1.09533	0.0283392		1.048
13.5	1.088	1.086	1.12767	1.10056	0.0235002		1.109	1.08433	1.11833	1.10389	0.0175668		1.10967	1.10267	1.17233	1.12822	0.0383613		0.986333	1.019	1.08633	1.03056	0.0509916		1.06533	1.10167	1.16733	1.11144	0.0516982		1.07133	1.09533	1.14533	1.104	0.0377536		1.06133	1.104	1.13767	1.101	0.038255		1.13433	1.08667	1.08333	1.10144	0.0285313		1.058
13.6667	1.09333	1.091	1.13333	1.10589	0.0237962		1.115	1.091	1.12433	1.11011	0.017196		1.11467	1.109	1.179	1.13422	0.0388821		0.992333	1.025	1.09233	1.03656	0.0509916		1.071	1.10833	1.17367	1.11767	0.0519658		1.07667	1.10133	1.15133	1.10978	0.0380429		1.06767	1.11	1.14433	1.10733	0.0384028		1.14033	1.09267	1.089	1.10733	0.0286376		1.07033
13.8333	1.09833	1.09567	1.13933	1.11111	0.0244775		1.12067	1.09967	1.12933	1.11656	0.0152546		1.12133	1.116	1.186	1.14111	0.0389663		0.999333	1.03133	1.09833	1.043	0.0505206		1.077	1.11633	1.18167	1.125	0.0528688		1.083	1.108	1.15833	1.11644	0.03837		1.07367	1.11567	1.151	1.11344	0.0387145		1.14633	1.098	1.09467	1.113	0.0289156		1.07933
14	1.10467	1.101	1.145	1.11689	0.0244139		1.12633	1.107	1.13533	1.12289	0.0144773		1.12733	1.12267	1.192	1.14733	0.0387528		1.00633	1.03833	1.105	1.04989	0.0503381		1.08333	1.12333	1.18867	1.13178	0.053172		1.08833	1.114	1.16533	1.12256	0.0392065		1.08	1.122	1.15767	1.11989	0.0388763		1.15267	1.10433	1.101	1.11933	0.0289156		1.08867
14.1667	1.109	1.10567	1.15033	1.12167	0.0248819		1.13167	1.11333	1.14033	1.12844	0.0137854		1.134	1.12867	1.19867	1.15378	0.0389663		1.01233	1.044	1.11067	1.05567	0.0501941		1.08867	1.12967	1.195	1.13778	0.0536287		1.094	1.11967	1.171	1.12822	0.0392065		1.08533	1.12733	1.164	1.12556	0.0393635		1.15833	1.10933	1.10633	1.12467	0.0291947		1.09633
14.3333	1.114	1.11033	1.155	1.12644	0.0247977		1.13667	1.12	1.146	1.13422	0.0131712		1.14	1.13533	1.20467	1.16	0.0387528		1.01933	1.04933	1.116	1.06156	0.0494788		1.09367	1.13633	1.202	1.144	0.0545721		1.099	1.12533	1.17733	1.13389	0.0398613		1.091	1.13267	1.17033	1.13133	0.0396835		1.164	1.115	1.11167	1.13022	0.0292999		1.104
14.5	1.11933	1.115	1.16	1.13144	0.0248246		1.142	1.125	1.15133	1.13944	0.0133514		1.146	1.141	1.21067	1.16589	0.0388592		1.02567	1.055	1.12133	1.06733	0.0490113		1.09967	1.14267	1.20833	1.15022	0.0547259		1.10467	1.13133	1.18333	1.13978	0.0400074		1.09633	1.13833	1.17667	1.13711	0.0401806		1.16933	1.12033	1.11767	1.13578	0.0290905		1.11167
14.6667	1.125	1.12033	1.16533	1.13689	0.0247439		1.147	1.13067	1.15667	1.14478	0.0131417		1.152	1.14667	1.21667	1.17178	0.0389663		1.032	1.06067	1.127	1.07322	0.0487287		1.10467	1.14867	1.21533	1.15622	0.0557189		1.11033	1.13633	1.18967	1.14544	0.0404438		1.10167	1.144	1.18367	1.14311	0.0410072		1.175	1.12567	1.123	1.14122	0.0292828		1.12167
14.8333	1.12967	1.124	1.16967	1.14111	0.0248916		1.15233	1.135	1.16233	1.14989	0.0138297		1.15733	1.152	1.22267	1.17733	0.0393503		1.038	1.06567	1.13267	1.07878	0.0486762		1.11	1.15367	1.22167	1.16178	0.0562735		1.115	1.142	1.19567	1.15089	0.0410614		1.107	1.148	1.18933	1.14811	0.0411668		1.18	1.13067	1.12767	1.14611	0.0293869		1.13067
15	1.135	1.12867	1.17433	1.146	0.0247409		1.157	1.14	1.16767	1.15489	0.0139536		1.164	1.15767	1.22833	1.18333	0.0390996		1.04	1.07133	1.137	1.08278	0.0495023		1.11533	1.16033	1.228	1.16789	0.0567121		1.12	1.14767	1.20167	1.15644	0.0415349		1.11233	1.15367	1.19567	1.15389	0.0416671		1.18567	1.138	1.133	1.15222	0.0290714		1.13967
15.1667	1.142	1.133	1.17967	1.15156	0.0247573		1.16167	1.14567	1.172	1.15978	0.0132679		1.169	1.16333	1.23367	1.18867	0.039074		1.04533	1.076	1.142	1.08778	0.0493979		1.12067	1.166	1.23467	1.17378	0.0573966		1.12567	1.153	1.20767	1.16211	0.0417524		1.11733	1.159	1.203	1.15978	0.0428386		1.191	1.14367	1.13867	1.15778	0.0288797		1.14767
15.3333	1.14733	1.13767	1.184	1.15633	0.0244427		1.16667	1.151	1.177	1.16489	0.0130909		1.17467	1.169	1.23933	1.19433	0.039074		1.05133	1.08133	1.147	1.09322	0.0489289		1.126	1.17133	1.24033	1.17922	0.0575735		1.13033	1.15767	1.21333	1.16711	0.0422983		1.122	1.16333	1.209	1.16478	0.043518		1.196	1.149	1.14367	1.16289	0.0287988		1.155
15.5	1.15233	1.142	1.189	1.16111	0.0246989		1.17133	1.15633	1.182	1.16989	0.0128942		1.18	1.174	1.24467	1.19956	0.0391824		1.055	1.08567	1.15167	1.09744	0.0493979		1.131	1.17633	1.247	1.18478	0.0584592		1.135	1.16333	1.21867	1.17233	0.0425532		1.127	1.16867	1.21567	1.17044	0.0443601		1.201	1.15467	1.149	1.16822	0.0285274		1.162
15.6667	1.15667	1.146	1.19333	1.16533	0.0248283		1.17567	1.16067	1.18633	1.17422	0.0128942		1.185	1.179	1.24967	1.20456	0.0391824		1.06	1.09067	1.15633	1.10233	0.0492149		1.13567	1.182	1.25267	1.19011	0.0589202		1.13967	1.168	1.22467	1.17744	0.0432799		1.13133	1.173	1.222	1.17544	0.0453827		1.20633	1.15933	1.15433	1.17333	0.028688		1.168
15.8333	1.16133	1.15	1.19833	1.16989	0.025277		1.18033	1.16533	1.191	1.17889	0.0128942		1.19	1.18433	1.25467	1.20967	0.039074		1.06433	1.09533	1.16033	1.10667	0.0489932		1.14067	1.187	1.25767	1.19511	0.0589202		1.14433	1.173	1.22967	1.18233	0.0434255		1.13667	1.17767	1.22767	1.18067	0.0455741		1.211	1.165	1.15933	1.17844	0.0283359		1.17467
16	1.16567	1.15433	1.20233	1.17411	0.0250895		1.18467	1.171	1.19533	1.18367	0.0121974		1.19533	1.18933	1.25967	1.21478	0.0389905		1.06867	1.10033	1.16533	1.11144	0.0492819		1.14533	1.191	1.263	1.19978	0.0593224		1.149	1.178	1.23533	1.18744	0.0439347		1.141	1.182	1.234	1.18567	0.0466083		1.216	1.16933	1.164	1.18311	0.0286072		1.18133
16.1667	1.17033	1.15867	1.20733	1.17878	0.0254085		1.18867	1.17467	1.19967	1.18767	0.01253		1.19967	1.19333	1.26467	1.21922	0.0394832		1.073	1.10467	1.169	1.11556	0.0489175		1.14967	1.19467	1.269	1.20444	0.0602645		1.153	1.18233	1.24067	1.192	0.0446256		1.14533	1.18667	1.23933	1.19044	0.0471137		1.221	1.174	1.169	1.188	0.028688		1.187
16.3333	1.17467	1.162	1.21167	1.18278	0.0258077		1.19167	1.17733	1.20367	1.19089	0.0131839		1.20433	1.19767	1.269	1.22367	0.0394011		1.076	1.10767	1.17233	1.11867	0.0490997		1.15367	1.19867	1.274	1.20878	0.0608005		1.15767	1.187	1.24533	1.19667	0.0446256		1.14933	1.19067	1.24467	1.19489	0.0478067		1.22533	1.178	1.17433	1.19256	0.0284455		1.19267
16.5	1.17933	1.16667	1.21633	1.18744	0.0258077		1.196	1.18167	1.208	1.19522	0.0131839		1.209	1.20233	1.273	1.22811	0.0390176		1.08033	1.11267	1.177	1.12333	0.0492082		1.15833	1.20367	1.279	1.21367	0.0609517		1.16233	1.19167	1.25133	1.20178	0.0453533		1.15433	1.19533	1.25067	1.20011	0.0483441		1.22967	1.183	1.18033	1.19767	0.0277449		1.199
16.6667	1.184	1.17133	1.221	1.19211	0.0258077		1.20033	1.186	1.212	1.19944	0.0130228		1.21367	1.20733	1.278	1.233	0.0390996		1.08433	1.11633	1.181	1.12722	0.0492447		1.163	1.20833	1.28467	1.21867	0.061488		1.16667	1.19567	1.256	1.20611	0.0455733		1.15867	1.19933	1.25567	1.20456	0.0487104		1.23467	1.187	1.18533	1.20233	0.0280139		1.20433
16.8333	1.18767	1.17467	1.22533	1.19589	0.026315		1.20433	1.19133	1.21633	1.204	0.0125033		1.218	1.21067	1.282	1.23689	0.0392391		1.08833	1.12033	1.18467	1.13111	0.0490627		1.16767	1.212	1.29133	1.22367	0.0626534		1.17133	1.2	1.26067	1.21067	0.0456119		1.16267	1.20333	1.261	1.209	0.049411		1.239	1.191	1.19	1.20667	0.028006		1.20967
17	1.19133	1.179	1.22933	1.19989	0.0262347		1.208	1.196	1.22067	1.20822	0.0123348		1.22267	1.215	1.28633	1.24133	0.0391592		1.09233	1.124	1.18767	1.13467	0.0485535		1.17533	1.21667	1.29333	1.22844	0.0598752		1.17533	1.20367	1.265	1.21467	0.0458342		1.16633	1.207	1.266	1.21311	0.0501136		1.243	1.195	1.19467	1.21089	0.0278095		1.215
17.1667	1.19567	1.18233	1.23333	1.20378	0.0264498		1.212	1.19933	1.22433	1.21189	0.0125004		1.227	1.219	1.29067	1.24556	0.0392716		1.09633	1.12767	1.19167	1.13856	0.0485905		1.183	1.22033	1.29833	1.23389	0.0588495		1.18033	1.208	1.27033	1.21956	0.0460993		1.17067	1.21133	1.27067	1.21756	0.0502895		1.24733	1.19867	1.19933	1.21511	0.0279073		1.22
17.3333	1.19967	1.18667	1.23733	1.20789	0.026315		1.21567	1.20233	1.22867	1.21556	0.013167		1.231	1.223	1.294	1.24933	0.0388887		1.1	1.131	1.19533	1.14211	0.0486282		1.18833	1.22367	1.30233	1.23811	0.0583565		1.18567	1.21133	1.275	1.224	0.045994		1.17733	1.215	1.275	1.22244	0.0492571		1.25133	1.20233	1.20367	1.21911	0.0279132		1.22533
17.5	1.20367	1.19	1.24167	1.21178	0.0267713		1.21933	1.206	1.232	1.21911	0.0130014		1.23533	1.227	1.298	1.25344	0.0388106		1.11133	1.13433	1.19833	1.148	0.0450814		1.193	1.226	1.30633	1.24178	0.0582908		1.18967	1.21567	1.27933	1.22822	0.0461331		1.17833	1.219	1.28	1.22578	0.0511711		1.25533	1.206	1.20867	1.22333	0.0277449		1.23033
17.6667	1.20733	1.19333	1.24567	1.21544	0.0270931		1.22267	1.209	1.236	1.22256	0.0135003		1.23967	1.231	1.30167	1.25744	0.0385419		1.107	1.13767	1.202	1.14889	0.0484841		1.197	1.23	1.311	1.246	0.05866		1.19367	1.21933	1.28333	1.23211	0.0461788		1.182	1.222	1.28433	1.22944	0.0515712		1.25867	1.20933	1.213	1.227	0.0274853		1.23533
17.8333	1.21133	1.197	1.24933	1.21922	0.0270439		1.226	1.21267	1.23967	1.22611	0.0135003		1.243	1.23467	1.30533	1.261	0.0386192		1.112	1.14133	1.205	1.15278	0.0475445		1.201	1.23333	1.31467	1.24967	0.0585672		1.198	1.22267	1.28733	1.236	0.0461351		1.18767	1.226	1.289	1.23422	0.0511646		1.26233	1.213	1.21733	1.23089	0.0273177		1.24033
18	1.21467	1.20067	1.253	1.22278	0.0270931		1.22933	1.21533	1.24333	1.22933	0.014		1.24633	1.23767	1.30867	1.26422	0.0387332		1.114	1.14433	1.20867	1.15567	0.0483402		1.204	1.23633	1.31767	1.25267	0.0585672		1.20167	1.22667	1.29167	1.24	0.0464579		1.18967	1.229	1.293	1.23722	0.052155		1.26567	1.216	1.22133	1.23433	0.0272662		1.245
18.1667	1.218	1.204	1.257	1.22633	0.0274651		1.23233	1.21733	1.24633	1.232	0.0145029		1.24933	1.24133	1.312	1.26756	0.0386973		1.11733	1.14767	1.21167	1.15889	0.0481575		1.20867	1.23967	1.32067	1.25633	0.0578302		1.20467	1.22967	1.295	1.24311	0.0466432		1.19233	1.23167	1.29633	1.24011	0.0525117		1.268	1.21867	1.22533	1.23733	0.0267665		1.24933
18.3333	1.22267	1.20733	1.26	1.23	0.0270883		1.23533	1.22	1.25	1.23511	0.0150012		1.253	1.24467	1.315	1.27089	0.0384279		1.12033	1.15033	1.21467	1.16178	0.0481967		1.21167	1.24267	1.32433	1.25956	0.0582011		1.20767	1.23267	1.29833	1.24622	0.0468287		1.19633	1.236	1.3	1.24411	0.0523071		1.271	1.22133	1.229	1.24044	0.0267381		1.25367
18.5	1.229	1.21067	1.26367	1.23444	0.0269162		1.23867	1.223	1.25267	1.23811	0.0148411		1.25633	1.24833	1.31833	1.27433	0.0383145		1.12433	1.154	1.218	1.16544	0.0478706		1.214	1.245	1.328	1.26233	0.0589435		1.211	1.23667	1.30233	1.25	0.0471039		1.199	1.24033	1.304	1.24778	0.0528944		1.27267	1.22467	1.233	1.24344	0.0256479		1.25833
18.6667	1.23267	1.214	1.26667	1.23778	0.0267028		1.24167	1.22767	1.256	1.24178	0.014167		1.25933	1.25133	1.32167	1.27744	0.0385059		1.12733	1.15667	1.221	1.16833	0.0479108		1.21367	1.24767	1.32967	1.26367	0.0596322		1.214	1.24	1.30567	1.25322	0.0472421		1.20233	1.244	1.30733	1.25122	0.0528713		1.275	1.22733	1.23667	1.24633	0.0252609		1.262
18.8333	1.23567	1.217	1.27	1.24089	0.0268831		1.24433	1.23067	1.25867	1.24456	0.0140013		1.26233	1.25467	1.32467	1.28056	0.0383932		1.13033	1.16	1.224	1.17144	0.0478706		1.21567	1.25	1.33233	1.266	0.0599565		1.217	1.243	1.30867	1.25622	0.0472421		1.205	1.24767	1.31067	1.25444	0.0531584		1.27633	1.23033	1.241	1.24922	0.024077		1.26667
19	1.23833	1.22067	1.27267	1.24389	0.0264414		1.247	1.23267	1.26267	1.24744	0.0150049		1.26533	1.258	1.328	1.28378	0.0384727		1.13333	1.163	1.227	1.17444	0.0478706		1.218	1.25267	1.33567	1.26878	0.0604652		1.221	1.24567	1.31233	1.25967	0.0472488		1.207	1.25067	1.314	1.25722	0.0538004		1.27733	1.23233	1.244	1.25122	0.0233532		1.27033
19.1667	1.24067	1.224	1.27567	1.24678	0.0263699		1.24967	1.23533	1.27067	1.25189	0.0177712		1.26767	1.26067	1.33033	1.28622	0.0383613		1.13633	1.16567	1.23	1.17733	0.0479108		1.21933	1.25467	1.33633	1.27011	0.0600096		1.224	1.24867	1.31533	1.26267	0.0472488		1.20967	1.254	1.31667	1.26011	0.0537611		1.27767	1.23533	1.248	1.25367	0.0217281		1.27367
19.3333	1.24333	1.22733	1.27833	1.24967	0.0260832		1.25167	1.23767	1.27533	1.25489	0.0190389		1.26967	1.26433	1.333	1.289	0.0381983		1.13967	1.16867	1.233	1.18044	0.0477683		1.221	1.257	1.33833	1.27211	0.0601085		1.226	1.25167	1.31867	1.26544	0.047845		1.21167	1.25733	1.31933	1.26278	0.0540394		1.27867	1.23767	1.252	1.25611	0.0208069		1.278
19.5	1.245	1.23	1.28067	1.25189	0.0260263		1.254	1.23967	1.27767	1.25711	0.0191901		1.271	1.26633	1.33533	1.29089	0.0385607		1.14267	1.17167	1.23533	1.18322	0.0474018		1.22267	1.25967	1.34033	1.27422	0.0601686		1.22767	1.25433	1.32067	1.26756	0.0478891		1.21333	1.25967	1.32233	1.26511	0.0547036		1.279	1.23933	1.254	1.25744	0.0200564		1.281
19.6667	1.246	1.23367	1.28233	1.254	0.0253004		1.256	1.23867	1.28067	1.25844	0.0211064		1.27233	1.26933	1.33733	1.293	0.0384231		1.14567	1.17467	1.23867	1.18633	0.047585		1.224	1.26133	1.34033	1.27522	0.0593973		1.22933	1.257	1.323	1.26978	0.0481229		1.217	1.26167	1.32433	1.26767	0.0539176		1.279	1.24233	1.258	1.25978	0.0183979		1.28433
19.8333	1.248	1.237	1.28367	1.25622	0.0243957		1.25767	1.241	1.28267	1.26044	0.0209718		1.27267	1.27233	1.33967	1.29489	0.0387791		1.14867	1.17733	1.24133	1.18911	0.0474428		1.22567	1.26367	1.34167	1.277	0.0591383		1.23033	1.26	1.32533	1.27189	0.0486031		1.216	1.26467	1.32733	1.26933	0.0558132		1.27967	1.244	1.261	1.26156	0.0178398		1.28733
20	1.25067	1.24033	1.285	1.25867	0.0233833		1.259	1.243	1.285	1.26233	0.0211975		1.27333	1.275	1.34467	1.29767	0.0407117		1.15167	1.18033	1.244	1.192	0.0472593		1.22633	1.26533	1.341	1.27756	0.0583022		1.23067	1.26233	1.32767	1.27356	0.0494642		1.21633	1.267	1.32933	1.27089	0.0566003		1.28	1.24533	1.263	1.26278	0.0173344		1.29033
20.1667	1.25433	1.24267	1.286	1.261	0.0224227		1.26	1.24767	1.28733	1.265	0.0203005		1.27333	1.27667	1.34767	1.29922	0.0419872		1.15433	1.18267	1.24667	1.19456	0.0473008		1.22633	1.26767	1.34033	1.27811	0.0577132		1.231	1.26467	1.32933	1.275	0.0499744		1.21667	1.26867	1.33067	1.272	0.0570731		1.28033	1.247	1.266	1.26444	0.016721		1.293
20.3333	1.25533	1.24533	1.286	1.26222	0.0211905		1.26	1.24933	1.28933	1.26622	0.0207132		1.27333	1.27967	1.34933	1.30078	0.0421694		1.15667	1.18533	1.24867	1.19689	0.047076		1.226	1.26967	1.33933	1.27833	0.0571616		1.23033	1.26667	1.331	1.276	0.0509782		1.21667	1.27067	1.332	1.27311	0.0577055		1.28	1.24767	1.268	1.26522	0.0163447		1.29433
20.5	1.25633	1.248	1.28633	1.26356	0.0201614		1.26067	1.25133	1.29133	1.26778	0.0209267		1.27433	1.28167	1.351	1.30233	0.0423058		1.16	1.18767	1.25167	1.19978	0.0470181		1.226	1.27133	1.33833	1.27856	0.0565138		1.23067	1.26933	1.33233	1.27744	0.0513164		1.21733	1.27267	1.333	1.27433	0.0578513		1.28	1.24867	1.27033	1.26633	0.0160451		1.29633
20.6667	1.25733	1.25033	1.28567	1.26444	0.0187093		1.261	1.25333	1.29333	1.26922	0.0212298		1.27533	1.28367	1.352	1.30367	0.0420648		1.162	1.19033	1.254	1.20211	0.0471173		1.22633	1.27267	1.33667	1.27856	0.0554019		1.23133	1.271	1.33367	1.27867	0.0515957		1.218	1.274	1.334	1.27533	0.0580115		1.27933	1.24933	1.272	1.26689	0.0156395		1.298
20.8333	1.25833	1.252	1.28433	1.26489	0.0171345		1.262	1.252	1.29467	1.26956	0.0223143		1.27633	1.28533	1.35233	1.30467	0.0415251		1.16467	1.193	1.25667	1.20478	0.0471173		1.227	1.27367	1.335	1.27856	0.0541657		1.232	1.27267	1.33467	1.27978	0.0517014		1.21867	1.27533	1.334	1.276	0.0576696		1.27867	1.249	1.27367	1.26711	0.0158827		1.29867
21	1.25867	1.25333	1.28267	1.26489	0.0156252		1.262	1.254	1.29533	1.27044	0.0219224		1.27667	1.28733	1.352	1.30533	0.0407649		1.167	1.19533	1.25833	1.20689	0.0467503		1.22767	1.27533	1.33367	1.27889	0.0530894		1.232	1.27433	1.33433	1.28022	0.0514202		1.21967	1.27567	1.334	1.27644	0.0571706		1.27733	1.24833	1.27433	1.26667	0.0159478		1.29867
21.1667	1.25933	1.255	1.281	1.26511	0.0139297		1.26367	1.25533	1.29633	1.27178	0.0216701		1.27767	1.289	1.35133	1.306	0.0396667		1.169	1.198	1.26067	1.20922	0.0468524		1.22867	1.276	1.33167	1.27878	0.0515562		1.233	1.27567	1.33367	1.28078	0.0505276		1.22033	1.277	1.333	1.27678	0.0563337		1.275	1.248	1.27567	1.26622	0.0157844		1.29867
21.3333	1.25933	1.25567	1.279	1.26467	0.0125477		1.26367	1.25667	1.297	1.27244	0.0215518		1.27767	1.29033	1.35033	1.30611	0.0388177		1.171	1.2	1.26267	1.21122	0.0468524		1.22867	1.27733	1.331	1.279	0.051187		1.233	1.27667	1.333	1.28089	0.0501335		1.221	1.278	1.33167	1.27689	0.0553417		1.27333	1.247	1.27633	1.26556	0.0161394		1.29767
21.5	1.25933	1.25633	1.27767	1.26444	0.0115486		1.26467	1.25833	1.29767	1.27356	0.0211196		1.27767	1.29133	1.34833	1.30578	0.0374823		1.17267	1.20233	1.26467	1.21322	0.0469566		1.229	1.277	1.33	1.27867	0.0505206		1.23333	1.27733	1.33133	1.28067	0.049085		1.22133	1.28033	1.32867	1.27678	0.0537549		1.271	1.245	1.27633	1.26411	0.0167642		1.29667
21.6667	1.25867	1.25767	1.27533	1.26389	0.00992378		1.26533	1.25933	1.297	1.27389	0.0202384		1.27767	1.292	1.34633	1.30533	0.0362231		1.174	1.20433	1.26633	1.21489	0.047063		1.229	1.27733	1.329	1.27844	0.0500093		1.233	1.278	1.329	1.28	0.0480312		1.221	1.281	1.326	1.276	0.0526783		1.269	1.24167	1.27533	1.262	0.0178916		1.29467
21.8333	1.25767	1.25833	1.27433	1.26344	0.00943594		1.26633	1.26033	1.29667	1.27444	0.0194774		1.27767	1.293	1.34567	1.30544	0.0356672		1.176	1.207	1.26833	1.21711	0.0469898		1.22967	1.27733	1.32833	1.27844	0.0493427		1.23333	1.27833	1.327	1.27956	0.0468453		1.22167	1.281	1.323	1.27522	0.0509131		1.26833	1.23933	1.27367	1.26044	0.0184762		1.293
22	1.25667	1.258	1.27433	1.263	0.00983757		1.26667	1.26133	1.29567	1.27456	0.0184762		1.27633	1.293	1.343	1.30411	0.0346944		1.17733	1.20867	1.27	1.21867	0.0471357		1.23	1.27633	1.32767	1.278	0.0488547		1.23267	1.278	1.325	1.27856	0.0461692		1.221	1.28033	1.31967	1.27367	0.04967		1.26733	1.23633	1.27267	1.25878	0.0196195		1.291
22.1667	1.255	1.25667	1.27167	1.26111	0.00917928		1.26667	1.259	1.29433	1.27333	0.0185861		1.27467	1.29233	1.34167	1.30289	0.0347248		1.178	1.21033	1.27133	1.21989	0.0473947		1.22967	1.27533	1.32633	1.27711	0.0483578		1.23167	1.27733	1.323	1.27733	0.0456667		1.221	1.279	1.317	1.27233	0.048346		1.26633	1.23433	1.26967	1.25678	0.0195088		1.28867
22.3333	1.25233	1.255	1.27067	1.25933	0.00990511		1.26633	1.259	1.29267	1.27267	0.0177044		1.27333	1.292	1.33933	1.30156	0.0340218		1.179	1.212	1.27267	1.22122	0.0475095		1.22867	1.274	1.32533	1.276	0.0483644		1.231	1.277	1.32167	1.27656	0.045335		1.22067	1.27767	1.31533	1.27122	0.0476612		1.268	1.23367	1.267	1.25622	0.0195401		1.287
22.5	1.24933	1.25233	1.26933	1.257	0.0107858		1.26733	1.25967	1.29133	1.27278	0.0165205		1.27167	1.291	1.33733	1.3	0.0337458		1.18033	1.21433	1.274	1.22289	0.0474158		1.22733	1.27233	1.323	1.27422	0.0478613		1.22967	1.276	1.32033	1.27533	0.045337		1.21933	1.27633	1.31467	1.27011	0.0479703		1.26733	1.233	1.265	1.25511	0.0191843		1.28367
22.6667	1.24667	1.25033	1.26767	1.25489	0.0112167		1.26667	1.25933	1.29	1.272	0.0160139		1.26933	1.28933	1.33533	1.298	0.0338428		1.181	1.216	1.27533	1.22411	0.0476869		1.22567	1.27067	1.321	1.27244	0.0476915		1.228	1.275	1.32033	1.27444	0.0461692		1.218	1.275	1.31467	1.26922	0.0485916		1.26667	1.23233	1.263	1.254	0.0188532		1.28133
22.8333	1.24367	1.24767	1.26633	1.25256	0.0120984		1.26667	1.259	1.288	1.27122	0.0150271		1.26533	1.28767	1.334	1.29567	0.0350254		1.18167	1.218	1.27567	1.22511	0.0474018		1.22333	1.269	1.319	1.27044	0.0478497		1.22567	1.27333	1.319	1.27267	0.0466702		1.216	1.27333	1.315	1.26811	0.0497062		1.26633	1.23167	1.26167	1.25322	0.0188129		1.279
23	1.242	1.24467	1.26467	1.25044	0.0123888		1.266	1.258	1.28633	1.27011	0.0146072		1.262	1.28533	1.33233	1.29322	0.0358242		1.182	1.219	1.27633	1.22578	0.0475305		1.22133	1.26667	1.31733	1.26844	0.0480247		1.22267	1.27233	1.319	1.27133	0.0481745		1.21367	1.272	1.31467	1.26678	0.0507021		1.26433	1.23033	1.26067	1.25178	0.0186617		1.27667
23.1667	1.24	1.24267	1.263	1.24856	0.0125801		1.265	1.25667	1.28533	1.269	0.014746		1.26033	1.28367	1.33067	1.29156	0.0358242		1.182	1.22067	1.27667	1.22644	0.0475971		1.21767	1.265	1.31633	1.26633	0.0493468		1.22067	1.27067	1.31867	1.27	0.0490034		1.21167	1.27133	1.31433	1.26578	0.0515583		1.26267	1.22833	1.26033	1.25044	0.0191843		1.27533
23.3333	1.23833	1.24133	1.26167	1.24711	0.0126944		1.26367	1.25533	1.284	1.26767	0.014746		1.25867	1.28133	1.32967	1.28989	0.036265		1.18233	1.22167	1.27633	1.22678	0.047208		1.21567	1.26333	1.31533	1.26478	0.049849		1.21867	1.26967	1.31733	1.26856	0.0493427		1.20967	1.27033	1.31233	1.26411	0.0516154		1.26067	1.22533	1.26033	1.24878	0.0203042		1.27467
23.5	1.23767	1.23933	1.26	1.24567	0.012441		1.262	1.254	1.28267	1.26622	0.0147924		1.25667	1.27867	1.328	1.28778	0.036529		1.18233	1.222	1.27633	1.22689	0.0471903		1.21333	1.26167	1.31533	1.26344	0.0510232		1.21733	1.26867	1.31567	1.26722	0.0491826		1.208	1.26933	1.31	1.26244	0.0513478		1.25867	1.22267	1.25933	1.24689	0.0209797		1.273
23.6667	1.23667	1.23833	1.25933	1.24478	0.012633		1.26033	1.25267	1.28167	1.26489	0.0150271		1.25567	1.27733	1.32667	1.28656	0.0363873		1.18133	1.22333	1.27667	1.22711	0.0477788		1.21167	1.261	1.315	1.26256	0.0516842		1.21567	1.26767	1.31367	1.26567	0.0490306		1.20667	1.268	1.30767	1.26078	0.0508859		1.257	1.22033	1.25833	1.24522	0.0215647		1.27233
23.8333	1.23633	1.23833	1.258	1.24422	0.0119737		1.25833	1.25067	1.28033	1.26311	0.0153996		1.25467	1.27567	1.32533	1.28522	0.0362895		1.18167	1.224	1.276	1.22722	0.0472491		1.211	1.25933	1.31433	1.26156	0.0517025		1.215	1.26633	1.312	1.26444	0.0485276		1.207	1.26667	1.30533	1.25967	0.049539		1.25533	1.21867	1.25567	1.24322	0.0212664		1.27133
24	1.23533	1.23667	1.25667	1.24289	0.0119505		1.25633	1.24933	1.27833	1.26133	0.0151327		1.25367	1.27433	1.324	1.284	0.0361494		1.181	1.225	1.27467	1.22689	0.0468619		1.20933	1.25867	1.31333	1.26044	0.0520228		1.21433	1.265	1.30967	1.263	0.0476981		1.20567	1.26533	1.304	1.25833	0.049539		1.25367	1.21767	1.25267	1.24133	0.020502		1.27033
	WT MM						ΔlolA1 MM						ΔlolB1 MM						ΔlolA1ΔlolB1 MM						ΔlolA2 MM						ΔlolB2 MM						ΔlolA2ΔlolB2 MM						ΔlolA3 MM						ΔlolA1 + lolA1 MM
Time	rep1	rep2	rep3	Mean	SD		rep1	rep2	rep3	Mean	SD		rep1	rep2	rep3	Mean	SD		rep1	rep2	rep3	Mean	SD		rep1	rep2	rep3	Mean	SD		rep1	rep2	rep3	Mean	SD		rep1	rep2	rep3	Mean	SD		rep1	rep2	rep3	Mean	SD		rep1
0	0.0203333	0.0186667	0.0193333	0.0194444	0.00083887		0.0263333	0.0163333	0.0173333	0.02	0.00550757		0.022	0.017	0.0193333	0.0194444	0.00250185		0.0153333	0.015	0.0133333	0.0145556	0.00107152		0.022	0.019	0.0183333	0.0197778	0.00195316		0.025	0.0186667	0.017	0.0202222	0.00422076		0.022	0.0203333	0.017	0.0197778	0.00254588		0.0253333	0.0186667	0.0206667	0.0215556	0.00342107		0.0233333
0.166667	0.021	0.0193333	0.0196667	0.02	0.000881917		0.0276667	0.0166667	0.0183333	0.0208889	0.00592859		0.0226667	0.017	0.0193333	0.0196667	0.002848		0.0156667	0.0156667	0.014	0.0151111	0.00096225		0.0216667	0.0186667	0.0183333	0.0195556	0.00183586		0.0243333	0.018	0.017	0.0197778	0.00397678		0.022	0.0203333	0.0166667	0.0196667	0.00272845		0.0253333	0.0186667	0.021	0.0216667	0.00338296		0.0236667
0.333333	0.022	0.02	0.0203333	0.0207778	0.00107152		0.0296667	0.0176667	0.02	0.0224444	0.00636251		0.0236667	0.018	0.021	0.0208889	0.00283497		0.0163333	0.016	0.0143333	0.0155556	0.00107152		0.0216667	0.0186667	0.0186667	0.0196667	0.00173205		0.0243333	0.018	0.017	0.0197778	0.00397678		0.0223333	0.0213333	0.017	0.0202222	0.00283497		0.026	0.0193333	0.0216667	0.0223333	0.00338296		0.0243333
0.5	0.023	0.0206667	0.021	0.0215556	0.00126198		0.0313333	0.019	0.021	0.0237778	0.00661928		0.0246667	0.019	0.0216667	0.0217778	0.00283497		0.0163333	0.017	0.0153333	0.0162222	0.00083887		0.022	0.019	0.0183333	0.0197778	0.00195316		0.025	0.0183333	0.0173333	0.0202222	0.00416778		0.0223333	0.0216667	0.0176667	0.0205556	0.00252396		0.0263333	0.0196667	0.0223333	0.0227778	0.00335548		0.0246667
0.666667	0.0236667	0.022	0.0216667	0.0224444	0.00107152		0.033	0.0203333	0.0223333	0.0252222	0.00680958		0.0256667	0.02	0.0233333	0.023	0.002848		0.0173333	0.017	0.016	0.0167778	0.000693889		0.0226667	0.0196667	0.0193333	0.0205556	0.00183586		0.025	0.0183333	0.018	0.0204444	0.00394875		0.0226667	0.0223333	0.0176667	0.0208889	0.0027955		0.027	0.0203333	0.0233333	0.0235556	0.00333888		0.0253333
0.833333	0.0253333	0.0233333	0.023	0.0238889	0.00126198		0.0346667	0.022	0.024	0.0268889	0.00680958		0.027	0.021	0.0243333	0.0241111	0.00300617		0.0173333	0.018	0.0166667	0.0173333	0.000666667		0.023	0.0203333	0.0196667	0.021	0.00176383		0.0253333	0.0183333	0.0183333	0.0206667	0.00404145		0.0233333	0.0233333	0.0183333	0.0216667	0.00288675		0.0276667	0.0213333	0.0236667	0.0242222	0.00320301		0.0263333
1	0.0263333	0.024	0.0233333	0.0245556	0.00157527		0.0363333	0.0233333	0.0256667	0.0284444	0.00693088		0.0283333	0.022	0.026	0.0254444	0.00320301		0.0176667	0.018	0.0173333	0.0176667	0.000333333		0.0233333	0.0203333	0.02	0.0212222	0.00183586		0.026	0.0186667	0.0186667	0.0211111	0.0042339		0.0236667	0.024	0.0186667	0.0221111	0.00298763		0.0283333	0.0216667	0.0243333	0.0247778	0.00335548		0.027
1.16667	0.028	0.0253333	0.025	0.0261111	0.00164429		0.0386667	0.0253333	0.028	0.0306667	0.00705534		0.03	0.0236667	0.0276667	0.0271111	0.00320301		0.018	0.0186667	0.019	0.0185556	0.000509175		0.0243333	0.0213333	0.021	0.0222222	0.00183586		0.027	0.0186667	0.0196667	0.0217778	0.00455013		0.0246667	0.025	0.0196667	0.0231111	0.00298763		0.0293333	0.023	0.0256667	0.026	0.0031798		0.028
1.33333	0.03	0.0273333	0.0263333	0.0278889	0.00189541		0.0413333	0.027	0.0306667	0.033	0.0074461		0.0316667	0.025	0.0296667	0.0287778	0.00342107		0.0186667	0.0196667	0.02	0.0194444	0.000693889		0.0253333	0.0223333	0.022	0.0232222	0.00183586		0.028	0.0193333	0.0206667	0.0226667	0.00466667		0.0256667	0.0263333	0.0206667	0.0242222	0.00309719		0.0303333	0.024	0.0266667	0.027	0.0031798		0.029
1.5	0.032	0.0293333	0.028	0.0297778	0.0020367		0.0443333	0.0296667	0.033	0.0356667	0.00768838		0.034	0.027	0.032	0.031	0.00360555		0.0193333	0.0206667	0.021	0.0203333	0.000881917		0.0263333	0.0233333	0.023	0.0242222	0.00183586		0.029	0.02	0.0216667	0.0235556	0.0047881		0.0266667	0.0273333	0.0213333	0.0251111	0.00328859		0.032	0.025	0.0283333	0.0284444	0.00350132		0.03
1.66667	0.035	0.032	0.03	0.0323333	0.00251661		0.0483333	0.0326667	0.0373333	0.0394444	0.00804386		0.037	0.03	0.035	0.034	0.00360555		0.0206667	0.022	0.0233333	0.022	0.00133333		0.0283333	0.0253333	0.0243333	0.026	0.00208167		0.031	0.0213333	0.0226667	0.025	0.00523874		0.0286667	0.0296667	0.0226667	0.027	0.00378594		0.0343333	0.0273333	0.0306667	0.0307778	0.00350132		0.032
1.83333	0.0373333	0.0343333	0.032	0.0345556	0.0026736		0.0513333	0.035	0.0396667	0.042	0.00841295		0.039	0.0316667	0.038	0.0362222	0.00397678		0.021	0.023	0.0246667	0.0228889	0.00183586		0.0293333	0.0256667	0.0253333	0.0267778	0.00221944		0.0316667	0.0216667	0.0243333	0.0258889	0.0051783		0.0293333	0.031	0.024	0.0281111	0.00365655		0.0356667	0.028	0.0316667	0.0317778	0.00383454		0.033
2	0.0413333	0.0373333	0.034	0.0375556	0.00367171		0.055	0.038	0.0436667	0.0455556	0.00865598		0.0423333	0.0343333	0.0413333	0.0393333	0.0043589		0.0223333	0.0243333	0.0266667	0.0244444	0.0021688		0.0306667	0.0276667	0.027	0.0284444	0.00195316		0.0336667	0.023	0.0256667	0.0274444	0.00555111		0.032	0.033	0.0256667	0.0302222	0.00397678		0.0383333	0.0303333	0.034	0.0342222	0.00400463		0.035
2.16667	0.0456667	0.041	0.037	0.0412222	0.0043376		0.0593333	0.042	0.0476667	0.0496667	0.00883805		0.0463333	0.0376667	0.0453333	0.0431111	0.00474146		0.0236667	0.0256667	0.0283333	0.0258889	0.00234126		0.0326667	0.0296667	0.0286667	0.0303333	0.00208167		0.036	0.0243333	0.0273333	0.0292222	0.00605836		0.034	0.0353333	0.027	0.0321111	0.00447627		0.0406667	0.0323333	0.036	0.0363333	0.00417665		0.0366667
2.33333	0.05	0.045	0.0403333	0.0451111	0.00483429		0.063	0.0456667	0.0516667	0.0534444	0.00880236		0.0503333	0.041	0.0493333	0.0468889	0.00512438		0.0246667	0.0273333	0.0306667	0.0275556	0.00300617		0.035	0.0316667	0.0306667	0.0324444	0.00226895		0.0383333	0.026	0.0293333	0.0312222	0.00637995		0.0363333	0.038	0.029	0.0344444	0.0047881		0.0436667	0.0353333	0.039	0.0393333	0.00417665		0.039
2.5	0.0546667	0.0493333	0.0443333	0.0494444	0.00516756		0.0663333	0.05	0.056	0.0574444	0.00826192		0.0546667	0.045	0.054	0.0512222	0.0053989		0.026	0.029	0.033	0.0293333	0.00351188		0.0373333	0.034	0.033	0.0347778	0.00226895		0.0413333	0.0273333	0.0313333	0.0333333	0.0072111		0.0383333	0.0416667	0.031	0.037	0.0054569		0.0466667	0.0383333	0.0423333	0.0424444	0.00416778		0.041
2.66667	0.06	0.054	0.0486667	0.0542222	0.00566993		0.07	0.054	0.0606667	0.0615556	0.00803695		0.0593333	0.0493333	0.0593333	0.056	0.0057735		0.0276667	0.0306667	0.0353333	0.0312222	0.00386341		0.04	0.0366667	0.0356667	0.0374444	0.00226895		0.044	0.0286667	0.034	0.0355556	0.00778412		0.041	0.045	0.0333333	0.0397778	0.00592859		0.05	0.041	0.0456667	0.0455556	0.00450103		0.0426667
2.83333	0.067	0.0593333	0.0536667	0.06	0.00669162		0.074	0.0596667	0.067	0.0668889	0.00716731		0.0653333	0.0543333	0.0656667	0.0617778	0.00644923		0.029	0.0326667	0.0386667	0.0334444	0.00488004		0.0433333	0.04	0.039	0.0407778	0.00226895		0.0476667	0.031	0.037	0.0385556	0.00844152		0.0453333	0.0493333	0.0363333	0.0436667	0.00665833		0.054	0.045	0.05	0.0496667	0.00450925		0.046
3	0.0743333	0.066	0.0586667	0.0663333	0.00783865		0.0786667	0.0663333	0.074	0.073	0.00622718		0.0716667	0.0596667	0.0723333	0.0678889	0.00712845		0.031	0.035	0.0426667	0.0362222	0.00592859		0.0466667	0.044	0.043	0.0445556	0.00189541		0.0516667	0.033	0.0403333	0.0416667	0.00940449		0.0486667	0.0536667	0.0393333	0.0472222	0.00727502		0.0586667	0.0493333	0.0546667	0.0542222	0.00468251		0.0483333
3.16667	0.0823333	0.0733333	0.0653333	0.0736667	0.0085049		0.082	0.0733333	0.0816667	0.079	0.00491031		0.0783333	0.0656667	0.08	0.0746667	0.00783865		0.033	0.038	0.046	0.039	0.00655744		0.0506667	0.048	0.0473333	0.0486667	0.00176383		0.0556667	0.036	0.044	0.0452222	0.00989014		0.053	0.059	0.043	0.0516667	0.0080829		0.064	0.0536667	0.0593333	0.059	0.00517472		0.0513333
3.33333	0.0916667	0.0813333	0.0716667	0.0815556	0.0100019		0.0863333	0.0813333	0.0893333	0.0856667	0.00404145		0.087	0.0723333	0.0876667	0.0823333	0.00866667		0.0356667	0.041	0.05	0.0422222	0.00724441		0.0556667	0.0523333	0.052	0.0533333	0.00202759		0.061	0.039	0.048	0.0493333	0.0110604		0.0576667	0.065	0.0473333	0.0566667	0.00887568		0.07	0.0593333	0.066	0.0651111	0.0053886		0.0553333
3.5	0.102	0.0906667	0.0796667	0.0907778	0.0111671		0.0886667	0.0896667	0.098	0.0921111	0.00512438		0.0953333	0.0796667	0.0966667	0.0905556	0.00945359		0.0386667	0.044	0.0546667	0.0457778	0.0081468		0.0606667	0.0576667	0.057	0.0584444	0.00195316		0.0666667	0.0423333	0.0526667	0.0538889	0.0122126		0.0636667	0.0716667	0.0513333	0.0622222	0.0102433		0.0763333	0.0653333	0.0726667	0.0714444	0.00560093		0.0593333
3.66667	0.112667	0.1	0.0886667	0.100444	0.0120062		0.0893333	0.097	0.105333	0.0972222	0.00800231		0.104667	0.0873333	0.107	0.0996667	0.0107445		0.0413333	0.047	0.0593333	0.0492222	0.00920346		0.0656667	0.0626667	0.0623333	0.0635556	0.00183586		0.0726667	0.046	0.0573333	0.0586667	0.0133832		0.069	0.0783333	0.056	0.0677778	0.0112167		0.083	0.0716667	0.0796667	0.0781111	0.0058246		0.064
3.83333	0.126	0.112	0.0996667	0.112556	0.0131755		0.091	0.104333	0.112667	0.102667	0.0109291		0.115667	0.0966667	0.118	0.110111	0.0117015		0.0453333	0.0513333	0.0646667	0.0537778	0.00989575		0.0726667	0.07	0.0696667	0.0707778	0.00164429		0.08	0.0503333	0.0636667	0.0646667	0.0148586		0.0763333	0.087	0.062	0.0751111	0.0125447		0.0916667	0.0796667	0.0883333	0.0865556	0.00619438		0.0693333
4	0.139667	0.124	0.110667	0.124778	0.0145156		0.0913333	0.110333	0.119	0.106889	0.0141513		0.127	0.106333	0.130333	0.121222	0.0130014		0.049	0.055	0.07	0.058	0.0108167		0.0796667	0.077	0.077	0.0778889	0.0015396		0.087	0.0546667	0.0693333	0.0703333	0.0161898		0.0833333	0.096	0.0686667	0.0826667	0.0136789		0.100667	0.088	0.097	0.0952222	0.00651778		0.074
4.16667	0.156333	0.138667	0.123667	0.139556	0.0163515		0.0896667	0.116667	0.123667	0.11	0.0179536		0.140667	0.117333	0.144333	0.134111	0.0146452		0.0533333	0.059	0.0746667	0.0623333	0.0110504		0.0876667	0.0856667	0.0856667	0.0863333	0.0011547		0.0966667	0.06	0.077	0.0778889	0.0183495		0.092	0.107	0.076	0.0916667	0.0155027		0.112	0.098	0.108333	0.106111	0.00725973		0.08
4.33333	0.174667	0.156	0.138	0.156222	0.0183343		0.09	0.117	0.126333	0.111111	0.0188689		0.155	0.13	0.159333	0.148111	0.0158336		0.0576667	0.063	0.079	0.0665556	0.0111022		0.0963333	0.0943333	0.0946667	0.0951111	0.00107152		0.106667	0.0656667	0.085	0.0857778	0.0205111		0.102	0.118333	0.0833333	0.101222	0.017513		0.123333	0.108667	0.120667	0.117556	0.00781262		0.0863333
4.5	0.195333	0.175	0.154	0.174778	0.0206676		0.088	0.117667	0.125333	0.110333	0.0197174		0.171	0.143333	0.174667	0.163	0.0171302		0.0626667	0.0676667	0.0833333	0.0712222	0.0107824		0.108	0.106333	0.107	0.107111	0.00083887		0.119333	0.0733333	0.0956667	0.0961111	0.0230032		0.114	0.132667	0.094	0.113556	0.0193372		0.138667	0.122	0.134667	0.131778	0.00870079		0.0943333
4.66667	0.217667	0.195333	0.172667	0.195222	0.0225002		0.0853333	0.111667	0.120667	0.105889	0.0183616		0.188333	0.157333	0.190333	0.178667	0.0185023		0.067	0.0716667	0.0853333	0.0746667	0.00952774		0.119333	0.118	0.119333	0.118889	0.0007698		0.133	0.081	0.106333	0.106778	0.0260028		0.126667	0.147667	0.104667	0.126333	0.0215019		0.153667	0.135667	0.149667	0.146333	0.00945163		0.102333
4.83333	0.241667	0.217	0.193667	0.217444	0.0240031		0.083	0.106	0.115667	0.101556	0.0167807		0.204	0.173667	0.205	0.194222	0.0178087		0.0716667	0.0746667	0.0876667	0.078	0.0085049		0.133	0.131667	0.133	0.132556	0.0007698		0.147	0.09	0.118333	0.118444	0.0285002		0.140667	0.164333	0.117333	0.140778	0.0235002		0.172	0.151	0.166667	0.163222	0.0109155		0.112667
5	0.262333	0.236667	0.216333	0.238444	0.0230515		0.0813333	0.100333	0.109333	0.097	0.0142945		0.218333	0.188333	0.22	0.208889	0.0178211		0.0753333	0.0766667	0.086	0.0793333	0.00581187		0.147	0.147	0.149667	0.147889	0.0015396		0.162333	0.1	0.132333	0.131556	0.0311739		0.155667	0.183	0.132333	0.157	0.0253596		0.190333	0.168	0.184667	0.181	0.0116094		0.122667
5.16667	0.284	0.257	0.237333	0.259444	0.0234292		0.079	0.0933333	0.103333	0.0918889	0.0122308		0.234	0.202667	0.236	0.224222	0.0186944		0.0793333	0.078	0.0846667	0.0806667	0.00352767		0.163333	0.164333	0.166667	0.164778	0.00171053		0.179667	0.111333	0.147667	0.146222	0.0341896		0.172667	0.200667	0.147667	0.173667	0.0265141		0.21	0.187	0.202333	0.199778	0.011711		0.133667
5.33333	0.308	0.280333	0.258	0.282111	0.0250474		0.0763333	0.0873333	0.0966667	0.0867778	0.010178		0.251667	0.218333	0.253667	0.241222	0.0198476		0.0816667	0.079	0.081	0.0805556	0.00138778		0.180333	0.182667	0.185333	0.182778	0.00250185		0.196333	0.123333	0.164333	0.161333	0.0365923		0.189333	0.218333	0.164333	0.190667	0.0270247		0.229333	0.205	0.220333	0.218222	0.0123033		0.145667
5.5	0.333667	0.304	0.279	0.305556	0.0273665		0.0736667	0.0806667	0.0896667	0.0813333	0.00802081		0.268667	0.235333	0.271333	0.258444	0.0200592		0.083	0.078	0.077	0.0793333	0.00321455		0.196333	0.199667	0.205333	0.200444	0.00455013		0.213333	0.137667	0.182333	0.177778	0.0380385		0.206667	0.237333	0.183	0.209	0.0272417		0.250333	0.224	0.239333	0.237889	0.013226		0.157667
5.66667	0.359333	0.329667	0.302667	0.330556	0.0283438		0.0696667	0.0743333	0.0836667	0.0758889	0.00712845		0.288	0.252667	0.29	0.276889	0.0210009		0.0843333	0.0763333	0.0726667	0.0777778	0.00596595		0.214333	0.218667	0.224667	0.219222	0.00518902		0.233	0.153	0.2	0.195333	0.0402036		0.224667	0.258	0.201667	0.228111	0.0283242		0.272333	0.244	0.26	0.258778	0.0142062		0.173667
5.83333	0.384333	0.353667	0.328	0.355333	0.0282036		0.0686667	0.0696667	0.078	0.0721111	0.00512438		0.307333	0.271	0.309333	0.295889	0.0215776		0.085	0.0733333	0.069	0.0757778	0.00827535		0.232667	0.238333	0.245333	0.238778	0.00634502		0.252667	0.170333	0.219	0.214	0.0413938		0.244333	0.279333	0.221333	0.248333	0.0292062		0.295	0.264	0.280667	0.279889	0.0155146		0.189333
6	0.407667	0.376333	0.352667	0.378889	0.0275889		0.0646667	0.0656667	0.073	0.0677778	0.00455013		0.327	0.290333	0.328333	0.315222	0.0215647		0.084	0.072	0.0656667	0.0738889	0.00931148		0.252333	0.259333	0.266	0.259222	0.00683401		0.272667	0.186333	0.238333	0.232444	0.0434669		0.264	0.300667	0.241333	0.268667	0.0299407		0.318	0.285333	0.302	0.301778	0.0163345		0.203333
6.16667	0.428333	0.398667	0.377	0.401333	0.0257704		0.0596667	0.06	0.0673333	0.0623333	0.00433333		0.345	0.309333	0.347333	0.333889	0.0212977		0.0823333	0.0693333	0.0616667	0.0711111	0.0104474		0.272333	0.28	0.287667	0.28	0.00766667		0.292667	0.203333	0.258333	0.251444	0.0450633		0.283333	0.321667	0.262333	0.289111	0.0300857		0.339	0.306667	0.322667	0.322778	0.016167		0.218
6.33333	0.449333	0.42	0.400333	0.423222	0.0246584		0.0546667	0.0563333	0.0633333	0.0581111	0.00459871		0.363333	0.329333	0.366	0.352889	0.0204432		0.0796667	0.0663333	0.0593333	0.0684444	0.0103297		0.293333	0.302667	0.310667	0.302222	0.00867521		0.311667	0.221667	0.281	0.271444	0.0457546		0.303333	0.343333	0.284667	0.310444	0.0299728		0.360333	0.328	0.344333	0.344222	0.016167		0.233667
6.5	0.468333	0.440333	0.422667	0.443778	0.0230274		0.051	0.0516667	0.058	0.0535556	0.00386341		0.379667	0.349	0.383667	0.370778	0.0189659		0.0796667	0.0636667	0.0566667	0.0666667	0.0117898		0.314	0.324333	0.333667	0.324	0.00983757		0.331333	0.241667	0.303	0.292	0.0458342		0.323333	0.363667	0.306667	0.331222	0.0293074		0.381667	0.348667	0.363333	0.364556	0.0165339		0.25
6.66667	0.486	0.461667	0.444	0.463889	0.021088		0.0453333	0.0493333	0.055	0.0498889	0.00485722		0.397	0.368667	0.401333	0.389	0.017742		0.076	0.06	0.0526667	0.0628889	0.0119319		0.332	0.344667	0.354	0.343556	0.011042		0.351	0.261333	0.324667	0.312333	0.0460881		0.343667	0.379333	0.328667	0.350556	0.0260263		0.402667	0.368333	0.379	0.383333	0.0175721		0.267667
6.83333	0.501667	0.484	0.463333	0.483	0.0191862		0.043	0.0453333	0.0503333	0.0462222	0.0037466		0.410333	0.385	0.415667	0.403667	0.0163843		0.0733333	0.058	0.0506667	0.0606667	0.0115662		0.350333	0.366333	0.375333	0.364	0.0126623		0.370333	0.281333	0.343667	0.331778	0.0456756		0.362667	0.393	0.351	0.368889	0.0216803		0.422667	0.383	0.394667	0.400111	0.0203861		0.286
7	0.520667	0.489333	0.482667	0.497556	0.0202905		0.0383333	0.042	0.0473333	0.0425556	0.00452565		0.422	0.399	0.427667	0.416222	0.0151816		0.0716667	0.055	0.0493333	0.0586667	0.0116094		0.369	0.383	0.395333	0.382444	0.0131755		0.388333	0.301667	0.363	0.351	0.0445621		0.381	0.408667	0.372667	0.387444	0.0188454		0.440667	0.396333	0.410333	0.415778	0.0226626		0.306333
7.16667	0.522	0.493333	0.503	0.506111	0.0145844		0.035	0.0396667	0.0433333	0.0393333	0.00417665		0.434	0.412333	0.439667	0.428667	0.0144261		0.0676667	0.0526667	0.0483333	0.0562222	0.0101452		0.387667	0.396667	0.414333	0.399556	0.013566		0.405	0.323	0.383333	0.370444	0.0424923		0.398	0.424	0.392667	0.404889	0.0167642		0.458	0.411333	0.425333	0.431556	0.0239475		0.326667
7.33333	0.521667	0.502	0.513667	0.512444	0.00989014		0.0323333	0.0373333	0.0413333	0.037	0.00450925		0.445333	0.424667	0.45	0.44	0.0134825		0.0656667	0.0506667	0.0436667	0.0533333	0.0112398		0.404667	0.409667	0.425333	0.413222	0.0107824		0.42	0.344	0.402667	0.388889	0.0398293		0.413667	0.438333	0.407	0.419667	0.0165059		0.475	0.426667	0.439667	0.447111	0.0250118		0.347
7.5	0.525667	0.511	0.515	0.517222	0.00758165		0.0293333	0.035	0.0386667	0.0343333	0.00470225		0.455333	0.435333	0.46	0.450222	0.0131036		0.0636667	0.048	0.043	0.0515556	0.0107824		0.42	0.424667	0.436667	0.427111	0.00859802		0.433667	0.365	0.420667	0.406444	0.0364758		0.427333	0.452	0.421	0.433444	0.0163786		0.488	0.439667	0.452333	0.46	0.0250621		0.367
7.66667	0.531333	0.520667	0.521	0.524333	0.00606447		0.0266667	0.0326667	0.0353333	0.0315556	0.00443889		0.465	0.444333	0.469667	0.459667	0.0134825		0.0623333	0.0466667	0.043	0.0506667	0.0102686		0.434	0.439333	0.451667	0.441667	0.00906152		0.446333	0.385333	0.437333	0.423	0.0329292		0.44	0.465667	0.438	0.447889	0.0154284		0.502333	0.452667	0.464667	0.473222	0.0259151		0.385333
7.83333	0.539333	0.531333	0.530667	0.533778	0.00482279		0.026	0.031	0.0336667	0.0302222	0.00389206		0.475333	0.454333	0.479	0.469556	0.0133097		0.0586667	0.045	0.0423333	0.0486667	0.00876229		0.447333	0.453333	0.466333	0.455667	0.00971253		0.459333	0.404	0.452	0.438444	0.0300543		0.453	0.478667	0.453667	0.461778	0.01463		0.515333	0.465	0.476	0.485444	0.0264624		0.400667
8	0.549333	0.541333	0.540667	0.543778	0.00482279		0.0246667	0.0303333	0.032	0.029	0.00384419		0.485333	0.464	0.489	0.479444	0.0135003		0.0576667	0.043	0.0386667	0.0464444	0.00995732		0.459667	0.466333	0.48	0.468667	0.0103655		0.471	0.421333	0.465667	0.452667	0.0272662		0.465	0.49	0.468333	0.474444	0.0135742		0.528	0.476333	0.487	0.497111	0.027277		0.416333
8.16667	0.558667	0.549	0.549667	0.552444	0.0053989		0.0236667	0.0273333	0.0286667	0.0265556	0.00258915		0.494333	0.473333	0.498	0.488556	0.0133097		0.0516667	0.0426667	0.0373333	0.0438889	0.00724441		0.471	0.478667	0.493333	0.481	0.011348		0.481333	0.435667	0.478333	0.465111	0.0255437		0.475333	0.500333	0.481333	0.485667	0.0130512		0.538667	0.485333	0.495667	0.506556	0.0282849		0.432
8.33333	0.569	0.559	0.560667	0.562889	0.00535758		0.0226667	0.0263333	0.0276667	0.0255556	0.00258915		0.504333	0.483	0.508	0.498444	0.0135003		0.0526667	0.041	0.038	0.0438889	0.00774836		0.482	0.490333	0.506333	0.492889	0.0123663		0.492	0.45	0.491333	0.477778	0.0240586		0.486	0.511	0.496333	0.497778	0.0125624		0.549667	0.495333	0.505	0.516667	0.0289847		0.449
8.5	0.577667	0.567667	0.57	0.571778	0.00523167		0.0216667	0.024	0.0256667	0.0237778	0.00200924		0.512333	0.491667	0.518667	0.507556	0.0141199		0.0516667	0.039	0.0343333	0.0416667	0.00896908		0.492	0.501667	0.517	0.503556	0.0126066		0.501667	0.463667	0.503333	0.489556	0.0224359		0.495	0.52	0.508333	0.507778	0.0125093		0.560667	0.504333	0.514	0.526333	0.0301238		0.463667
8.66667	0.586333	0.576667	0.58	0.581	0.00491031		0.0216667	0.0233333	0.0243333	0.0231111	0.00134715		0.523333	0.501667	0.528	0.517667	0.0140515		0.0486667	0.037	0.035	0.0402222	0.00738116		0.501667	0.511667	0.528333	0.513889	0.0134715		0.510667	0.476667	0.514	0.500444	0.0206595		0.504	0.529333	0.52	0.517778	0.012812		0.571	0.513	0.522667	0.535556	0.031074		0.476667
8.83333	0.594333	0.584333	0.59	0.589556	0.00501479		0.0203333	0.0213333	0.0223333	0.0213333	0.001		0.532	0.51	0.537	0.526333	0.0143643		0.0466667	0.0356667	0.0306667	0.0376667	0.00818535		0.510333	0.520667	0.537333	0.522778	0.0136232		0.518667	0.488	0.524	0.510222	0.0194289		0.513	0.538333	0.529667	0.527	0.0128755		0.579667	0.521333	0.531	0.544	0.0312641		0.488
9	0.603667	0.593	0.599333	0.598667	0.00536449		0.0203333	0.0206667	0.022	0.021	0.000881917		0.541667	0.519	0.547	0.535889	0.0148673		0.0453333	0.0343333	0.0316667	0.0371111	0.00724441		0.518333	0.530333	0.548	0.532222	0.0149233		0.527333	0.499	0.533333	0.519889	0.0183374		0.521	0.547333	0.540333	0.536222	0.0136395		0.589667	0.53	0.539333	0.553	0.0320953		0.497667
9.16667	0.609667	0.599667	0.607	0.605444	0.0051783		0.0186667	0.019	0.02	0.0192222	0.000693889		0.550667	0.528667	0.555333	0.544889	0.0142413		0.0426667	0.0336667	0.0286667	0.035	0.0070946		0.528333	0.539667	0.558	0.542	0.0149703		0.536667	0.509	0.543	0.529556	0.0180811		0.529333	0.556667	0.550333	0.545444	0.0143075		0.598333	0.538333	0.548333	0.561667	0.0321455		0.505667
9.33333	0.618	0.607667	0.616	0.613889	0.00548061		0.019	0.0186667	0.0193333	0.019	0.000333333		0.559667	0.536667	0.563667	0.553333	0.0145717		0.041	0.0323333	0.029	0.0341111	0.00619438		0.537667	0.549333	0.568	0.551667	0.0153007		0.545	0.519333	0.552667	0.539	0.0174579		0.538	0.565333	0.561	0.554778	0.0146906		0.608333	0.546	0.556	0.570111	0.0334769		0.513333
9.5	0.624333	0.614333	0.625	0.621222	0.00597526		0.0183333	0.0176667	0.0186667	0.0182222	0.000509175		0.568667	0.545333	0.572333	0.562111	0.0146452		0.039	0.0313333	0.027	0.0324444	0.00607667		0.545667	0.557667	0.577333	0.560222	0.0159873		0.553333	0.527	0.561	0.547111	0.0178336		0.546	0.573333	0.57	0.563111	0.0149121		0.616333	0.554333	0.563667	0.578111	0.0334288		0.521
9.66667	0.628667	0.620333	0.631333	0.626778	0.00573811		0.0176667	0.0166667	0.0176667	0.0173333	0.00057735		0.577	0.553333	0.581333	0.570556	0.0150714		0.0373333	0.03	0.027	0.0314444	0.00531594		0.554	0.566333	0.586667	0.569	0.0164958		0.561333	0.536333	0.57	0.555889	0.0174812		0.554	0.581333	0.579	0.571444	0.0151523		0.624667	0.561667	0.572	0.586111	0.0337875		0.528333
9.83333	0.635333	0.627	0.638333	0.633556	0.00587209		0.0173333	0.016	0.0173333	0.0168889	0.0007698		0.586	0.562333	0.589667	0.579333	0.0148361		0.037	0.03	0.0283333	0.0317778	0.00459871		0.563	0.576667	0.598	0.579222	0.0176394		0.569667	0.545667	0.580333	0.565222	0.0177555		0.562667	0.590333	0.589667	0.580889	0.0157844		0.634667	0.57	0.580333	0.595	0.0347387		0.537667
10	0.639	0.632333	0.644333	0.638556	0.00601233		0.0163333	0.0143333	0.016	0.0155556	0.00107152		0.593	0.57	0.597	0.586667	0.0145717		0.0346667	0.0286667	0.0243333	0.0292222	0.00518902		0.570333	0.584333	0.606	0.586889	0.0179701		0.576667	0.553667	0.587333	0.572556	0.0172057		0.569667	0.596667	0.597667	0.588	0.015885		0.642333	0.576667	0.586333	0.601778	0.0354532		0.545333
10.1667	0.643333	0.637333	0.649667	0.643444	0.00616742		0.016	0.0146667	0.0156667	0.0154444	0.000693889		0.602	0.579333	0.605667	0.595667	0.0142634		0.0336667	0.0283333	0.0253333	0.0291111	0.00422076		0.578667	0.592333	0.617	0.596	0.0194279		0.584667	0.562	0.596333	0.581	0.0174579		0.577667	0.605	0.606667	0.596444	0.0162834		0.65	0.583667	0.593667	0.609111	0.0357621		0.553
10.3333	0.646333	0.642	0.655667	0.648	0.00698411		0.0156667	0.014	0.015	0.0148889	0.00083887		0.610333	0.587667	0.614	0.604	0.0142634		0.0326667	0.0273333	0.0233333	0.0277778	0.00468251		0.586333	0.601	0.625333	0.604222	0.0196987		0.592667	0.570667	0.605	0.589444	0.017392		0.586	0.612333	0.615667	0.604667	0.0162515		0.658	0.590667	0.599667	0.616111	0.0365549		0.561333
10.5	0.649667	0.646	0.659	0.651556	0.00670268		0.015	0.0133333	0.0146667	0.0143333	0.000881917		0.617667	0.595333	0.621333	0.611444	0.0140726		0.0316667	0.0263333	0.024	0.0273333	0.00392994		0.592667	0.608333	0.634	0.611667	0.0208673		0.599333	0.578667	0.612333	0.596778	0.0169782		0.593333	0.618	0.623	0.611444	0.0158827		0.664333	0.596333	0.605667	0.622111	0.0368621		0.569
10.6667	0.649667	0.647	0.662667	0.653111	0.00838208		0.0143333	0.0123333	0.0133333	0.0133333	0.001		0.625	0.602667	0.629	0.618889	0.0141905		0.0306667	0.0266667	0.025	0.0274444	0.0029123		0.6	0.616	0.644	0.62	0.0222711		0.606667	0.587333	0.619333	0.604444	0.0161153		0.6	0.624667	0.632	0.618889	0.0167642		0.670333	0.603333	0.611667	0.628444	0.0365153		0.576667
10.8333	0.65	0.648333	0.664	0.654111	0.00860448		0.0136667	0.0116667	0.0126667	0.0126667	0.001		0.632333	0.610333	0.636	0.626222	0.0138818		0.0296667	0.025	0.0216667	0.0254444	0.00401848		0.605333	0.622667	0.652333	0.626778	0.0237682		0.612	0.593667	0.626333	0.610667	0.0163741		0.606667	0.63	0.638667	0.625111	0.0165507		0.677	0.607667	0.616	0.633556	0.037854		0.584333
11	0.647667	0.649333	0.666	0.654333	0.0101379		0.0133333	0.0113333	0.0126667	0.0124444	0.00101835		0.64	0.618333	0.643667	0.634	0.013691		0.0283333	0.0246667	0.0233333	0.0254444	0.00258915		0.611	0.63	0.661	0.634	0.0252389		0.618	0.602	0.633	0.617667	0.0155027		0.613	0.635333	0.646667	0.631667	0.0171302		0.682	0.613	0.621333	0.638778	0.0376627		0.590333
11.1667	0.647	0.648667	0.665	0.653556	0.00994615		0.0126667	0.011	0.012	0.0118889	0.00083887		0.646333	0.626	0.650333	0.640889	0.0130483		0.029	0.0246667	0.0243333	0.026	0.00260342		0.617333	0.637	0.671	0.641778	0.0271505		0.623667	0.609667	0.641	0.624778	0.0156962		0.619	0.641	0.654333	0.638111	0.0178429		0.687	0.618333	0.626333	0.643889	0.037549		0.6
11.3333	0.644667	0.647667	0.665	0.652444	0.0109764		0.012	0.0103333	0.0116667	0.0113333	0.000881917		0.651667	0.633333	0.657	0.647333	0.0124141		0.028	0.0236667	0.0213333	0.0243333	0.00338296		0.621667	0.642333	0.678667	0.647556	0.0288566		0.628667	0.615333	0.647	0.630333	0.015899		0.623333	0.644	0.661	0.642778	0.0188631		0.689667	0.621667	0.629333	0.646889	0.0372444		0.606667
11.5	0.641	0.644667	0.662333	0.649333	0.0114066		0.011	0.00933333	0.0106667	0.0103333	0.000881917		0.656333	0.639667	0.661333	0.652444	0.0113448		0.0263333	0.0226667	0.021	0.0233333	0.00272845		0.626	0.646667	0.686	0.652889	0.0304801		0.631333	0.622333	0.652333	0.635333	0.0153948		0.627333	0.646	0.666	0.646444	0.0193372		0.692333	0.624	0.630333	0.648889	0.037757		0.612667
11.6667	0.638333	0.643333	0.661333	0.647667	0.0120968		0.0116667	0.00933333	0.011	0.0106667	0.00120185		0.661667	0.647	0.667	0.658556	0.0103566		0.0266667	0.0226667	0.023	0.0241111	0.00221944		0.628333	0.651667	0.694	0.658	0.0332883		0.634333	0.629	0.658	0.640444	0.0154356		0.631333	0.648333	0.672667	0.650778	0.0207748		0.694667	0.625333	0.633333	0.651111	0.0379317		0.619
11.8333	0.635	0.64	0.659	0.644667	0.0126623		0.0103333	0.00833333	0.01	0.00955556	0.00107152		0.664667	0.652667	0.669667	0.662333	0.00873689		0.0256667	0.022	0.02	0.0225556	0.00287389		0.630333	0.654333	0.699667	0.661444	0.0352094		0.636	0.635	0.660667	0.643889	0.0145386		0.632333	0.648	0.675333	0.651889	0.0217622		0.695333	0.626333	0.631667	0.651111	0.0383903		0.624667
12	0.632333	0.637333	0.656667	0.642111	0.012851		0.0106667	0.00866667	0.01	0.00977778	0.00101835		0.668333	0.657333	0.673	0.666222	0.00804386		0.0256667	0.0216667	0.0213333	0.0228889	0.00241139		0.631667	0.655667	0.705667	0.664333	0.0377536		0.636667	0.639333	0.664333	0.646778	0.0152619		0.635667	0.648667	0.680333	0.654889	0.0229742		0.695333	0.626	0.631333	0.650889	0.0385823		0.63
12.1667	0.628667	0.635	0.653667	0.639111	0.0129972		0.0103333	0.00866667	0.01	0.00966667	0.000881917		0.67	0.662667	0.675333	0.669333	0.00635959		0.0256667	0.022	0.0196667	0.0224444	0.00302459		0.631333	0.658333	0.708667	0.666111	0.039249		0.637667	0.644333	0.665333	0.649111	0.0144389		0.636	0.647	0.682	0.655	0.0240208		0.695	0.625667	0.629333	0.65	0.0390142		0.634
12.3333	0.624667	0.631333	0.649667	0.635222	0.0129458		0.01	0.008	0.009	0.009	0.001		0.671333	0.665	0.676667	0.671	0.00584047		0.0246667	0.0213333	0.0196667	0.0218889	0.00254588		0.630333	0.657667	0.712	0.666667	0.0415706		0.635667	0.646333	0.666	0.649333	0.0153876		0.635667	0.645	0.683	0.654556	0.0250717		0.693667	0.623	0.627	0.647889	0.0396951		0.637
12.5	0.620667	0.628	0.646333	0.631667	0.0132204		0.00966667	0.00766667	0.009	0.00877778	0.00101835		0.673	0.668333	0.678	0.673111	0.00483429		0.0246667	0.0213333	0.0203333	0.0221111	0.00226895		0.629	0.657333	0.714333	0.666889	0.0434618		0.635667	0.648667	0.666333	0.650222	0.0153924		0.634667	0.642667	0.683333	0.653556	0.0260967		0.692	0.621	0.624	0.645667	0.0401539		0.64
12.6667	0.616667	0.624	0.642333	0.627667	0.0132204		0.009	0.00666667	0.00833333	0.008	0.00120185		0.672333	0.67	0.677667	0.673333	0.00392994		0.0243333	0.021	0.0186667	0.0213333	0.002848		0.626333	0.656667	0.714	0.665667	0.0445209		0.633	0.648	0.664333	0.648444	0.0156714		0.632333	0.638333	0.681333	0.650667	0.026727		0.689333	0.617667	0.620667	0.642556	0.0405385		0.642
12.8333	0.611667	0.620333	0.638333	0.623444	0.0136028		0.009	0.00666667	0.00833333	0.008	0.00120185		0.672333	0.671333	0.677333	0.673667	0.00321455		0.023	0.02	0.0186667	0.0205556	0.00221944		0.623667	0.653667	0.714	0.663778	0.0460076		0.629333	0.646667	0.662667	0.646222	0.0166711		0.629667	0.634333	0.679667	0.647889	0.0276191		0.686	0.613667	0.616333	0.638667	0.0410135		0.643667
13	0.609667	0.616	0.634667	0.620111	0.0129972		0.00833333	0.00633333	0.008	0.00755556	0.00107152		0.671	0.672	0.677	0.673333	0.00321455		0.023	0.0196667	0.019	0.0205556	0.00214303		0.619667	0.651	0.713667	0.661444	0.0478625		0.627	0.646	0.66	0.644333	0.016563		0.627	0.630667	0.678333	0.645333	0.0286376		0.684333	0.609667	0.612	0.635333	0.0424513		0.644333
13.1667	0.604333	0.611667	0.630333	0.615444	0.0134054		0.00766667	0.00566667	0.007	0.00677778	0.00101835		0.668667	0.671667	0.674333	0.671556	0.00283497		0.0226667	0.0196667	0.019	0.0204444	0.00195316		0.616333	0.647333	0.712	0.658556	0.0488107		0.622667	0.643667	0.658	0.641444	0.0177712		0.624	0.627	0.675667	0.642222	0.0290026		0.680667	0.606	0.608333	0.631667	0.0424513		0.643333
13.3333	0.599667	0.608	0.626	0.611222	0.0134591		0.00766667	0.00566667	0.00666667	0.00666667	0.001		0.666333	0.671667	0.671	0.669667	0.00290593		0.0226667	0.0196667	0.019	0.0204444	0.00195316		0.613333	0.644333	0.71	0.655889	0.0493585		0.619333	0.641667	0.655	0.638667	0.0180216		0.619667	0.621667	0.673667	0.638333	0.0306159		0.677	0.602	0.604	0.627667	0.0427356		0.643
13.5	0.595667	0.603333	0.621333	0.606778	0.0131755		0.00733333	0.005	0.00633333	0.00622222	0.00117063		0.662667	0.67	0.666667	0.666444	0.00367171		0.0223333	0.0193333	0.019	0.0202222	0.00183586		0.609333	0.640667	0.707667	0.652556	0.0502332		0.615333	0.638333	0.651333	0.635	0.01823		0.615667	0.617333	0.671	0.634667	0.0314766		0.673667	0.597	0.599	0.623222	0.0436976		0.640667
13.6667	0.592333	0.6	0.617333	0.603222	0.0128077		0.007	0.00533333	0.00666667	0.00633333	0.000881917		0.659	0.667667	0.663333	0.663333	0.00433333		0.022	0.019	0.0186667	0.0198889	0.00183586		0.605667	0.636	0.704	0.648556	0.0503547		0.611	0.635667	0.646667	0.631111	0.0182645		0.610667	0.612	0.666	0.629556	0.0315689		0.67	0.593	0.593333	0.618778	0.0443601		0.640333
13.8333	0.588333	0.596	0.613333	0.599222	0.0128077		0.006	0.00466667	0.006	0.00555556	0.0007698		0.655	0.664	0.659667	0.659556	0.00450103		0.022	0.0193333	0.0176667	0.0196667	0.00218581		0.601667	0.630333	0.7	0.644	0.0505712		0.607	0.631333	0.642333	0.626889	0.0180811		0.606667	0.606333	0.662	0.625	0.0320434		0.666667	0.587	0.588333	0.614	0.0456155		0.638667
14	0.585667	0.592667	0.609667	0.596	0.0123423		0.00666667	0.005	0.00666667	0.00611111	0.00096225		0.651667	0.660667	0.656333	0.656222	0.00450103		0.022	0.019	0.0173333	0.0194444	0.00236487		0.597	0.625	0.696	0.639333	0.0510327		0.601333	0.627333	0.638333	0.622333	0.019		0.601667	0.602333	0.657667	0.620556	0.0321409		0.662667	0.582333	0.582667	0.609222	0.0462845		0.635667
14.1667	0.581667	0.589	0.605667	0.592111	0.0122988		0.00633333	0.00466667	0.006	0.00566667	0.000881917		0.648	0.656	0.651667	0.651889	0.00400463		0.022	0.0193333	0.017	0.0194444	0.00250185		0.593667	0.619667	0.692333	0.635222	0.0511396		0.597667	0.623	0.633333	0.618	0.0183515		0.596667	0.595333	0.652	0.614667	0.0323385		0.658667	0.578	0.578667	0.605111	0.0463817		0.633
14.3333	0.578	0.585333	0.602333	0.588556	0.0124826		0.006	0.00433333	0.006	0.00544444	0.00096225		0.644	0.652333	0.648	0.648111	0.00416778		0.0213333	0.0186667	0.0163333	0.0187778	0.00250185		0.588	0.613	0.687333	0.629444	0.0516681		0.593	0.617667	0.626667	0.612444	0.0174303		0.592	0.589333	0.645667	0.609	0.0317822		0.654667	0.572	0.572667	0.599778	0.0475363		0.628667
14.5	0.576	0.582333	0.599667	0.586	0.012252		0.00666667	0.00466667	0.00633333	0.00588889	0.00107152		0.641333	0.649667	0.645333	0.645444	0.00416778		0.0213333	0.0183333	0.0166667	0.0187778	0.00236487		0.583	0.608	0.683667	0.624889	0.0524154		0.588333	0.613333	0.623	0.608222	0.0178896		0.587667	0.585	0.642	0.604889	0.0321668		0.651	0.567667	0.568667	0.595778	0.0478265		0.624667
14.6667	0.572333	0.578333	0.595333	0.582	0.0119304		0.006	0.004	0.00533333	0.00511111	0.00101835		0.637	0.645	0.641333	0.641111	0.00400463		0.021	0.018	0.016	0.0183333	0.00251661		0.579333	0.602333	0.679667	0.620444	0.0525614		0.584667	0.606667	0.618	0.603111	0.0169487		0.584333	0.58	0.638	0.600778	0.0323081		0.647333	0.563	0.564667	0.591667	0.0482159		0.620333
14.8333	0.570333	0.575	0.593333	0.579556	0.0121579		0.00633333	0.00466667	0.00566667	0.00555556	0.00083887		0.634	0.641	0.638333	0.637778	0.00353291		0.021	0.0183333	0.0163333	0.0185556	0.00234126		0.575333	0.596667	0.675667	0.615889	0.0528565		0.580667	0.602	0.613	0.598556	0.0164396		0.580667	0.574667	0.632	0.595778	0.0315125		0.644667	0.559333	0.56	0.588	0.0490759		0.616333
15	0.567667	0.573	0.590667	0.577111	0.0120385		0.00666667	0.005	0.006	0.00588889	0.00083887		0.631333	0.638	0.635333	0.634889	0.00335548		0.0216667	0.019	0.0163333	0.019	0.00266667		0.572	0.593333	0.673333	0.612889	0.0534221		0.578	0.597333	0.609	0.594778	0.0156572		0.578	0.570333	0.627667	0.592	0.0311252		0.642333	0.556	0.556667	0.585	0.0496532		0.614
15.1667	0.564333	0.569667	0.586667	0.573556	0.0116635		0.006	0.00433333	0.00533333	0.00522222	0.00083887		0.627333	0.634333	0.632	0.631222	0.00356423		0.0206667	0.018	0.016	0.0182222	0.00234126		0.567667	0.587	0.668667	0.607778	0.05361		0.574333	0.591333	0.603	0.589556	0.0144158		0.574	0.566	0.623	0.587667	0.0308599		0.639	0.551667	0.552333	0.581	0.0502306		0.609333
15.3333	0.561667	0.567333	0.585	0.571333	0.0121701		0.006	0.00433333	0.00533333	0.00522222	0.00083887		0.624667	0.630667	0.628667	0.628	0.00305505		0.0203333	0.0176667	0.015	0.0176667	0.00266667		0.564	0.582333	0.666	0.604111	0.0543756		0.571	0.586333	0.599667	0.585667	0.014345		0.570333	0.561667	0.619	0.583667	0.0309049		0.636	0.548	0.548667	0.577556	0.0506155		0.605
15.5	0.559667	0.564667	0.582	0.568778	0.0117205		0.00533333	0.004	0.00533333	0.00488889	0.0007698		0.620667	0.627667	0.626	0.624778	0.00365655		0.0206667	0.0173333	0.0156667	0.0178889	0.00254588		0.561667	0.578667	0.662667	0.601	0.0540771		0.568333	0.580667	0.597667	0.582222	0.0147284		0.568333	0.559	0.617333	0.581556	0.0313339		0.633667	0.544	0.546	0.574556	0.0512015		0.601667
15.6667	0.558	0.562333	0.580667	0.567	0.0120324		0.006	0.00466667	0.006	0.00555556	0.0007698		0.619	0.624667	0.623667	0.622444	0.00302459		0.0206667	0.0176667	0.0153333	0.0178889	0.0026736		0.559	0.575333	0.661667	0.598667	0.0551674		0.566	0.577333	0.593	0.578778	0.0135578		0.565667	0.555333	0.614	0.578333	0.0313174		0.631667	0.542333	0.543	0.572333	0.0513853		0.599333
15.8333	0.554667	0.559333	0.577333	0.563778	0.0119691		0.00533333	0.00366667	0.005	0.00466667	0.000881917		0.616	0.620667	0.62	0.618889	0.00252396		0.0196667	0.017	0.0146667	0.0171111	0.00250185		0.555667	0.568333	0.657667	0.593889	0.0555951		0.562667	0.572	0.588	0.574222	0.012812		0.562333	0.551667	0.608667	0.574222	0.0303028		0.628333	0.538667	0.539667	0.568889	0.0514828		0.594667
16	0.553333	0.557667	0.575333	0.562111	0.011654		0.006	0.00466667	0.00566667	0.00544444	0.000693889		0.614	0.618	0.618333	0.616778	0.00241139		0.0203333	0.0176667	0.0156667	0.0178889	0.00234126		0.553667	0.566333	0.656	0.592	0.0557863		0.561	0.568333	0.585667	0.571667	0.0126667		0.561333	0.549667	0.606333	0.572444	0.0299227		0.627	0.537333	0.538333	0.567556	0.0514828		0.593333
16.1667	0.550667	0.554667	0.572667	0.559333	0.0117189		0.005	0.00366667	0.005	0.00455556	0.0007698		0.610333	0.615	0.614333	0.613222	0.00252396		0.0193333	0.0166667	0.0143333	0.0167778	0.00250185		0.550333	0.561333	0.652	0.587889	0.0557936		0.557667	0.563	0.582667	0.567778	0.013167		0.558	0.546	0.603	0.569	0.03005		0.624	0.533667	0.534667	0.564111	0.0518677		0.589667
16.3333	0.549333	0.553	0.571333	0.557889	0.0117867		0.006	0.00466667	0.00566667	0.00544444	0.000693889		0.609	0.612667	0.613333	0.611667	0.00233333		0.0203333	0.0176667	0.0153333	0.0177778	0.00250185		0.549	0.558667	0.651667	0.586444	0.0566905		0.556667	0.561	0.579667	0.565778	0.0122217		0.557	0.544667	0.601	0.567556	0.0296129		0.623333	0.533	0.534	0.563444	0.0518677		0.588
16.5	0.547667	0.551	0.569333	0.556	0.0116667		0.00533333	0.00433333	0.00533333	0.005	0.00057735		0.606	0.609	0.610333	0.608444	0.00221944		0.0196667	0.017	0.0146667	0.0171111	0.00250185		0.545333	0.553667	0.648	0.582333	0.0570214		0.553333	0.556667	0.576	0.562	0.0122384		0.554667	0.542333	0.597333	0.564778	0.0288605		0.62	0.530667	0.531	0.560556	0.0514807		0.585333
16.6667	0.545667	0.548333	0.567333	0.553778	0.0118149		0.00566667	0.00433333	0.005	0.005	0.000666667		0.603667	0.606667	0.608333	0.606222	0.00236487		0.0193333	0.017	0.0146667	0.017	0.00233333		0.543333	0.551667	0.647	0.580667	0.0575973		0.552333	0.552333	0.574	0.559556	0.0125093		0.553	0.54	0.595333	0.562778	0.0289335		0.619	0.528333	0.529	0.558778	0.052155		0.582667
16.8333	0.543	0.546333	0.565333	0.551556	0.0120477		0.005	0.004	0.00466667	0.00455556	0.000509175		0.601	0.604	0.606	0.603667	0.00251661		0.0193333	0.0166667	0.0143333	0.0167778	0.00250185		0.541667	0.549	0.645667	0.578778	0.0580434		0.550667	0.549	0.572333	0.557333	0.0130171		0.551667	0.538	0.594	0.561222	0.0291973		0.617	0.526667	0.527667	0.557111	0.0518677		0.58
17	0.542667	0.545	0.563667	0.550444	0.0115101		0.00533333	0.004	0.005	0.00477778	0.000693889		0.599	0.601	0.604	0.601333	0.00251661		0.0186667	0.016	0.014	0.0162222	0.00234126		0.539	0.544667	0.643	0.575556	0.0584773		0.548	0.545333	0.568	0.553778	0.0123888		0.549333	0.536333	0.590333	0.558667	0.0281839		0.614667	0.524667	0.524333	0.554556	0.052058		0.578
17.1667	0.54	0.542667	0.561333	0.548	0.0116237		0.005	0.00366667	0.00466667	0.00444444	0.000693889		0.596667	0.599	0.601667	0.599111	0.00250185		0.0186667	0.016	0.0143333	0.0163333	0.00218581		0.537333	0.542667	0.641667	0.573889	0.0587578		0.546667	0.543	0.566667	0.552111	0.0127381		0.548	0.534333	0.588333	0.556889	0.028076		0.614	0.524	0.524	0.554	0.0519615		0.576333
17.3333	0.538667	0.542	0.560333	0.547	0.0116667		0.00566667	0.00433333	0.005	0.005	0.000666667		0.595	0.597333	0.6	0.597444	0.00250185		0.019	0.0163333	0.014	0.0164444	0.00250185		0.536333	0.540667	0.641	0.572667	0.0592181		0.545	0.54	0.564667	0.549889	0.0130398		0.547	0.533333	0.586667	0.555667	0.0277028		0.612333	0.522667	0.522667	0.552556	0.0517691		0.574667
17.5	0.538	0.540667	0.559333	0.546	0.0116237		0.00633333	0.00466667	0.00566667	0.00555556	0.00083887		0.593333	0.595333	0.598667	0.595778	0.0026943		0.0193333	0.0163333	0.0143333	0.0166667	0.00251661		0.534667	0.538667	0.639667	0.571	0.0595007		0.544333	0.537333	0.563333	0.548333	0.0134536		0.546333	0.532	0.585667	0.554667	0.0277869		0.611	0.521333	0.522	0.551444	0.0515777		0.573667
17.6667	0.535667	0.538333	0.557	0.543667	0.0116237		0.00566667	0.004	0.005	0.00488889	0.00083887		0.591333	0.593	0.596333	0.593556	0.00254588		0.0186667	0.016	0.0143333	0.0163333	0.00218581		0.532667	0.536333	0.638	0.569	0.0597839		0.542333	0.534667	0.562	0.546333	0.0140989		0.544667	0.529667	0.583667	0.552667	0.0278747		0.609333	0.519667	0.52	0.549667	0.0516731		0.571333
17.8333	0.535	0.536667	0.556333	0.542667	0.011865		0.00566667	0.00433333	0.00533333	0.00511111	0.000693889		0.59	0.591	0.594667	0.591889	0.00245704		0.0193333	0.0163333	0.014	0.0165556	0.0026736		0.532	0.534667	0.637667	0.568111	0.0602516		0.541667	0.533	0.560667	0.545111	0.0141513		0.543667	0.529	0.582	0.551556	0.0273665		0.608667	0.519	0.519	0.548889	0.0517691		0.571
18	0.533333	0.535333	0.554667	0.541111	0.011782		0.00566667	0.00433333	0.00533333	0.00511111	0.000693889		0.588	0.589	0.593333	0.590111	0.00283497		0.0183333	0.0156667	0.0136667	0.0158889	0.00234126		0.529333	0.531667	0.635333	0.565444	0.0605368		0.539333	0.529	0.557667	0.542	0.0145182		0.542	0.526667	0.579333	0.549333	0.0270883		0.606	0.516333	0.517	0.546444	0.0515777		0.569
18.1667	0.532	0.534	0.553333	0.539778	0.011782		0.00566667	0.00433333	0.00533333	0.00511111	0.000693889		0.586667	0.587	0.592	0.588556	0.00298763		0.0183333	0.0156667	0.0143333	0.0161111	0.0020367		0.528333	0.531	0.635	0.564778	0.0608288		0.538333	0.527	0.557	0.540778	0.0151486		0.541	0.525	0.579	0.548333	0.0277369		0.605333	0.515667	0.515667	0.545556	0.0517691		0.567667
18.3333	0.530333	0.532667	0.551333	0.538111	0.0115101		0.00533333	0.004	0.005	0.00477778	0.000693889		0.584333	0.585	0.590333	0.586556	0.00328859		0.018	0.0156667	0.014	0.0158889	0.00200924		0.527667	0.528667	0.633667	0.563333	0.0609125		0.539	0.525667	0.555333	0.54	0.0148586		0.54	0.523333	0.577	0.546778	0.0274678		0.604	0.514667	0.514333	0.544333	0.0516731		0.566667
18.5	0.529	0.531	0.550333	0.536778	0.011782		0.00533333	0.004	0.005	0.00477778	0.000693889		0.582333	0.583333	0.588667	0.584778	0.00340479		0.0176667	0.0156667	0.0136667	0.0156667	0.002		0.526	0.527	0.633333	0.562111	0.0616823		0.537333	0.523667	0.553667	0.538222	0.0150197		0.538667	0.521333	0.575333	0.545111	0.0275708		0.602333	0.513	0.513	0.542778	0.0515766		0.565667
18.6667	0.528333	0.530333	0.55	0.536222	0.0119737		0.006	0.00466667	0.00566667	0.00544444	0.000693889		0.582	0.582	0.587667	0.583889	0.00327165		0.0186667	0.0166667	0.014	0.0164444	0.00234126		0.525333	0.526333	0.633667	0.561778	0.0622596		0.536333	0.522333	0.553667	0.537444	0.0156962		0.538667	0.52	0.575	0.544556	0.0279689		0.602	0.512	0.512333	0.542111	0.0518656		0.565333
18.8333	0.527333	0.528667	0.548	0.534667	0.0115662		0.00566667	0.00466667	0.00566667	0.00533333	0.00057735		0.580333	0.580667	0.586667	0.582556	0.00356423		0.0176667	0.0156667	0.0133333	0.0155556	0.0021688		0.524	0.523667	0.632333	0.56	0.0626427		0.534	0.519333	0.551667	0.535	0.0161898		0.537	0.517	0.572333	0.542111	0.0280185		0.599667	0.509	0.51	0.539556	0.0520602		0.562333
19	0.525667	0.527	0.546667	0.533111	0.0117584		0.00566667	0.00433333	0.00533333	0.00511111	0.000693889		0.578333	0.578667	0.584333	0.580444	0.003372		0.0176667	0.0156667	0.0136667	0.0156667	0.002		0.522667	0.522	0.631333	0.558667	0.0629321		0.532333	0.517667	0.55	0.533333	0.0161898		0.535667	0.514333	0.570333	0.540111	0.0282633		0.598667	0.506667	0.508	0.537778	0.0527355		0.562667
19.1667	0.524667	0.526333	0.545	0.532	0.0112891		0.00533333	0.00433333	0.00533333	0.005	0.00057735		0.577	0.577333	0.583667	0.579333	0.00375648		0.0176667	0.0153333	0.0133333	0.0154444	0.0021688		0.521667	0.520333	0.630667	0.557556	0.0633196		0.531667	0.515667	0.549	0.532111	0.0166711		0.534	0.509667	0.569333	0.537667	0.0300019		0.596333	0.503	0.504667	0.534667	0.0534114		0.561
19.3333	0.523	0.524667	0.543667	0.530444	0.0114811		0.00533333	0.00433333	0.00533333	0.005	0.00057735		0.575333	0.575333	0.581667	0.577444	0.00365655		0.0173333	0.0153333	0.0133333	0.0153333	0.002		0.519667	0.519667	0.629	0.556111	0.0631236		0.529333	0.513667	0.547	0.53	0.0166767		0.532	0.506	0.566	0.534667	0.0300888		0.594667	0.499	0.499667	0.531111	0.0550417		0.559667
19.5	0.522	0.523	0.542333	0.529111	0.0114617		0.005	0.004	0.005	0.00466667	0.00057735		0.574	0.573667	0.580667	0.576111	0.00394875		0.0173333	0.0153333	0.013	0.0152222	0.0021688		0.519333	0.517667	0.629667	0.555556	0.0641875		0.528333	0.511667	0.546	0.528667	0.0171691		0.530333	0.498667	0.564333	0.531111	0.0328402		0.593333	0.493667	0.495667	0.527556	0.056974		0.558
19.6667	0.521	0.522667	0.541667	0.528444	0.0114811		0.00533333	0.00466667	0.00566667	0.00522222	0.000509175		0.573333	0.573	0.580333	0.575556	0.00414103		0.0173333	0.015	0.0133333	0.0152222	0.00200924		0.518667	0.515333	0.629	0.554333	0.0646847		0.526333	0.509667	0.544667	0.526889	0.0175066		0.528333	0.490333	0.561667	0.526778	0.0356921		0.591667	0.486667	0.489333	0.522556	0.0598668		0.557333
19.8333	0.518667	0.520667	0.539	0.526111	0.0112068		0.005	0.004	0.005	0.00466667	0.00057735		0.571333	0.570667	0.578333	0.573444	0.004247		0.017	0.0156667	0.013	0.0152222	0.0020367		0.516667	0.513	0.628333	0.552667	0.0655549		0.523333	0.506667	0.542667	0.524222	0.0180165		0.524667	0.481	0.557	0.520889	0.0381406		0.588333	0.478667	0.481333	0.516111	0.0625605		0.555
20	0.517333	0.520333	0.538333	0.525333	0.0113578		0.00566667	0.00466667	0.00566667	0.00533333	0.00057735		0.571	0.57	0.578	0.573	0.0043589		0.0176667	0.0153333	0.0133333	0.0154444	0.0021688		0.516	0.511333	0.629	0.552111	0.0666286		0.523	0.504	0.540667	0.522556	0.0183374		0.521333	0.473333	0.553333	0.516	0.0402658		0.586667	0.469667	0.472	0.509444	0.0668866		0.554667
20.1667	0.516333	0.519667	0.537	0.524333	0.0110955		0.006	0.005	0.00566667	0.00555556	0.000509175		0.57	0.569333	0.577	0.572111	0.004247		0.0176667	0.0153333	0.0133333	0.0154444	0.0021688		0.514333	0.507667	0.628	0.55	0.0676322		0.518	0.499667	0.537	0.518222	0.0186677		0.517333	0.463	0.546333	0.508889	0.0423036		0.582667	0.46	0.462667	0.501778	0.0700645		0.552333
20.3333	0.513667	0.517667	0.534667	0.522	0.0111505		0.00533333	0.00433333	0.00533333	0.005	0.00057735		0.568333	0.567333	0.575333	0.570333	0.0043589		0.017	0.0146667	0.013	0.0148889	0.00200924		0.511333	0.503333	0.627	0.547222	0.0692053		0.513	0.494	0.532	0.513	0.019		0.512	0.455667	0.538	0.501889	0.0420877		0.579333	0.452	0.454	0.495111	0.0729454		0.549667
20.5	0.512667	0.516333	0.532333	0.520444	0.010458		0.00566667	0.00466667	0.00566667	0.00533333	0.00057735		0.567667	0.566333	0.574	0.569333	0.00409607		0.0173333	0.015	0.0136667	0.0153333	0.00185592		0.508667	0.499	0.626333	0.544667	0.0708904		0.508	0.487333	0.527333	0.507556	0.0200037		0.506667	0.451667	0.530667	0.496333	0.040501		0.575	0.446	0.447333	0.489444	0.0740963		0.546667
20.6667	0.509333	0.514667	0.53	0.518	0.010729		0.00533333	0.00433333	0.00533333	0.005	0.00057735		0.566333	0.564667	0.572667	0.567889	0.00422076		0.017	0.0146667	0.013	0.0148889	0.00200924		0.505	0.493333	0.625	0.541111	0.0728837		0.501667	0.479333	0.519333	0.500111	0.0200453		0.500333	0.449667	0.521	0.490333	0.036703		0.570667	0.441667	0.442	0.484778	0.0743821		0.543667
20.8333	0.506	0.512333	0.526	0.514778	0.0102216		0.00533333	0.00433333	0.00533333	0.005	0.00057735		0.565333	0.563667	0.571333	0.566778	0.00403228		0.017	0.0146667	0.013	0.0148889	0.00200924		0.500667	0.486333	0.624	0.537	0.0756843		0.496333	0.47	0.511667	0.492667	0.0210739		0.495333	0.447667	0.514333	0.485778	0.0343452		0.566333	0.440667	0.437	0.481333	0.073635		0.539
21	0.503333	0.511	0.522333	0.512222	0.00955878		0.00533333	0.00433333	0.005	0.00488889	0.000509175		0.563333	0.562333	0.57	0.565222	0.00416778		0.0166667	0.0146667	0.013	0.0147778	0.00183586		0.496333	0.478333	0.623667	0.532778	0.0792249		0.491	0.460333	0.504667	0.485333	0.0227034		0.490667	0.446667	0.508	0.481778	0.0316181		0.562	0.439333	0.434333	0.478556	0.0723082		0.534333
21.1667	0.499	0.508	0.519667	0.508889	0.010362		0.005	0.004	0.00466667	0.00455556	0.000509175		0.562667	0.560333	0.568667	0.563889	0.00429901		0.017	0.0146667	0.013	0.0148889	0.00200924		0.490667	0.469667	0.622667	0.527667	0.0829397		0.486333	0.45	0.495333	0.477222	0.0240008		0.487333	0.445	0.502333	0.478222	0.0297328		0.558	0.439333	0.433667	0.477	0.0702053		0.529667
21.3333	0.495	0.505333	0.516	0.505444	0.0105004		0.005	0.004	0.00466667	0.00455556	0.000509175		0.561333	0.559	0.567333	0.562556	0.00429901		0.0166667	0.0146667	0.013	0.0147778	0.00183586		0.484	0.460333	0.621333	0.521889	0.0869306		0.482667	0.442	0.488	0.470889	0.0251602		0.483667	0.454667	0.498333	0.478889	0.0222219		0.554333	0.437	0.433667	0.475	0.0687249		0.523667
21.5	0.489667	0.501667	0.510333	0.500556	0.010378		0.005	0.004	0.00466667	0.00455556	0.000509175		0.560333	0.557333	0.565333	0.561	0.00404145		0.0163333	0.0146667	0.013	0.0146667	0.00166667		0.478	0.452333	0.619333	0.516556	0.0899286		0.479667	0.435667	0.482333	0.465889	0.0262072		0.482333	0.462333	0.496	0.480222	0.0169323		0.554667	0.436667	0.433333	0.474889	0.0691097		0.517333
21.6667	0.486667	0.499333	0.507	0.497667	0.0102686		0.00533333	0.00466667	0.00533333	0.00511111	0.0003849		0.559667	0.557	0.564667	0.560444	0.00389206		0.0166667	0.015	0.013	0.0148889	0.00183586		0.473333	0.446	0.619333	0.512889	0.0931912		0.48	0.434333	0.481333	0.465222	0.0267589		0.481	0.477667	0.495333	0.484667	0.00938675		0.552667	0.446	0.436	0.478222	0.0646644		0.513
21.8333	0.481667	0.495667	0.502667	0.493333	0.0106927		0.00533333	0.00466667	0.00533333	0.00511111	0.0003849		0.559	0.555	0.563	0.559	0.004		0.0163333	0.0146667	0.0123333	0.0144444	0.00200924		0.468667	0.44	0.616333	0.508333	0.0946226		0.476667	0.431667	0.477667	0.462	0.0262742		0.479333	0.476333	0.496	0.483889	0.0105952		0.549667	0.463667	0.468333	0.493889	0.0483613		0.506667
22	0.477	0.491667	0.498	0.488889	0.010772		0.00533333	0.00466667	0.00533333	0.00511111	0.0003849		0.557667	0.554	0.561667	0.557778	0.00383454		0.016	0.0146667	0.013	0.0145556	0.00150308		0.466333	0.44	0.614	0.506778	0.093786		0.475667	0.430333	0.476667	0.460889	0.0264666		0.482667	0.487667	0.509	0.493111	0.0139854		0.552667	0.479667	0.462333	0.498222	0.0479402		0.501667
22.1667	0.473333	0.486667	0.493667	0.484556	0.0103297		0.00533333	0.00466667	0.00533333	0.00511111	0.0003849		0.556667	0.552	0.559667	0.556111	0.00386341		0.016	0.0146667	0.0126667	0.0144444	0.00167774		0.463667	0.439333	0.611333	0.504778	0.0930784		0.476667	0.429667	0.475333	0.460556	0.0267589		0.484	0.488	0.545667	0.505889	0.0345066		0.551	0.473	0.462667	0.495556	0.0482935		0.498
22.3333	0.469667	0.482667	0.49	0.480778	0.0102974		0.005	0.00433333	0.005	0.00477778	0.0003849		0.555	0.55	0.558	0.554333	0.00404145		0.0163333	0.0146667	0.013	0.0146667	0.00166667		0.461667	0.438667	0.608667	0.503	0.0922298		0.477667	0.430667	0.48	0.462778	0.0278335		0.488667	0.486667	0.540333	0.505222	0.0304236		0.550667	0.471667	0.465	0.495778	0.0476519		0.495667
22.5	0.467	0.479	0.488667	0.478222	0.0108543		0.00566667	0.00466667	0.00533333	0.00522222	0.000509175		0.554333	0.548333	0.556333	0.553	0.00416333		0.0163333	0.0146667	0.013	0.0146667	0.00166667		0.461	0.440667	0.605333	0.502333	0.0897781		0.477333	0.468667	0.487	0.477667	0.00917121		0.488333	0.485333	0.539667	0.504444	0.0305402		0.55	0.471	0.465	0.495333	0.0474377		0.496333
22.6667	0.464333	0.473333	0.490333	0.476	0.0132035		0.005	0.00433333	0.005	0.00477778	0.0003849		0.553	0.546	0.553667	0.550889	0.004247		0.016	0.0143333	0.013	0.0144444	0.00150308		0.461	0.441	0.601	0.501	0.087178		0.487667	0.470333	0.485	0.481	0.00933333		0.488	0.484	0.539333	0.503778	0.0308569		0.554	0.469	0.469667	0.497556	0.0488835		0.495333
22.8333	0.465	0.471333	0.491333	0.475889	0.013745		0.00533333	0.00466667	0.00533333	0.00511111	0.0003849		0.551667	0.544667	0.552333	0.549556	0.004247		0.016	0.0146667	0.0126667	0.0144444	0.00167774		0.461667	0.442333	0.597667	0.500556	0.0846544		0.488	0.485	0.502333	0.491778	0.00926363		0.490333	0.483	0.551667	0.508333	0.0377065		0.554333	0.468	0.469	0.497111	0.0495584		0.497333
23	0.464	0.468667	0.495667	0.476111	0.0170956		0.00533333	0.00466667	0.00533333	0.00511111	0.0003849		0.550333	0.543	0.55	0.547778	0.00414103		0.0156667	0.0143333	0.0126667	0.0142222	0.00150308		0.469333	0.444333	0.593333	0.502333	0.0797935		0.489	0.484667	0.507667	0.493778	0.0122217		0.491	0.481	0.552	0.508	0.0384318		0.553333	0.466667	0.466667	0.495556	0.050037		0.497667
23.1667	0.463667	0.466667	0.496333	0.475556	0.0180565		0.005	0.00433333	0.005	0.00477778	0.0003849		0.549	0.540667	0.547667	0.545778	0.00447627		0.0156667	0.0143333	0.0126667	0.0142222	0.00150308		0.470333	0.446667	0.587667	0.501556	0.0755074		0.488667	0.482667	0.507667	0.493	0.0130512		0.491667	0.480333	0.551	0.507667	0.0379532		0.554333	0.465667	0.465	0.495	0.0513853		0.498
23.3333	0.465	0.464667	0.496667	0.475444	0.0183797		0.005	0.00433333	0.005	0.00477778	0.0003849		0.547667	0.538	0.545667	0.543778	0.00510265		0.0156667	0.0143333	0.0126667	0.0142222	0.00150308		0.470333	0.473	0.584667	0.509333	0.0652542		0.487667	0.481	0.517333	0.495333	0.019342		0.491333	0.478667	0.55	0.506667	0.0380584		0.554667	0.464	0.463667	0.494111	0.0524429		0.498
23.5	0.465333	0.466	0.498667	0.476667	0.0190555		0.00533333	0.005	0.00533333	0.00522222	0.00019245		0.547	0.536667	0.543667	0.542444	0.00527398		0.0163333	0.0146667	0.0126667	0.0145556	0.00183586		0.472333	0.477	0.580667	0.51	0.0612436		0.489	0.480333	0.516	0.495111	0.0186021		0.492	0.477667	0.55	0.506556	0.0383005		0.555667	0.462667	0.462	0.493444	0.0538871		0.498333
23.6667	0.466	0.469	0.499	0.478	0.0182483		0.00533333	0.00466667	0.00533333	0.00511111	0.0003849		0.545667	0.533667	0.541	0.540111	0.00604918		0.0156667	0.014	0.0126667	0.0141111	0.00150308		0.472333	0.477	0.575	0.508111	0.0579745		0.488	0.478333	0.512667	0.493	0.0177044		0.491	0.475333	0.547667	0.504667	0.0380541		0.555	0.461	0.46	0.492	0.0545619		0.496667
23.8333	0.466333	0.47	0.500333	0.478889	0.0186617		0.00566667	0.00466667	0.00533333	0.00522222	0.000509175		0.544	0.531333	0.539	0.538111	0.00637995		0.0156667	0.0143333	0.0126667	0.0142222	0.00150308		0.472	0.480333	0.571333	0.507889	0.0551023		0.487667	0.476667	0.510667	0.491667	0.0173494		0.491667	0.474	0.546333	0.504	0.0377109		0.555	0.46	0.459	0.491333	0.0551392		0.496
24	0.467	0.474	0.501	0.480667	0.0179536		0.00633333	0.00566667	0.006	0.006	0.000333333		0.543667	0.529667	0.537	0.536778	0.00700265		0.0156667	0.0143333	0.013	0.0143333	0.00133333		0.472	0.480333	0.567333	0.506556	0.0527998		0.487667	0.475333	0.509333	0.490778	0.0172122		0.491667	0.473	0.545333	0.503333	0.0375514		0.555333	0.459333	0.457667	0.490778	0.055913		0.494667
[truncated: 14 more columns]

## Sheet: Figure 5a
	WT MM						ΔlolA1 MM						ΔlolB1 MM						ΔlolA1ΔlolB1 MM						ΔlolA1 + lolA1 MM
Time	rep1	rep2	rep3	Mean	SD		rep1	rep2	rep3	Mean	SD		rep1	rep2	rep3	Mean	SD		rep1	rep2	rep3	Mean	SD		rep1	rep2	rep3	Mean	SD
0	0.0203333	0.0186667	0.0193333	0.0194444	0.00083887		0.0263333	0.0163333	0.0173333	0.02	0.00550757		0.022	0.017	0.0193333	0.0194444	0.00250185		0.0153333	0.015	0.0133333	0.0145556	0.00107152		0.0233333	0.0206667	0.0236667	0.0225556	0.00164429
0.166667	0.021	0.0193333	0.0196667	0.02	0.000881917		0.0276667	0.0166667	0.0183333	0.0208889	0.00592859		0.0226667	0.017	0.0193333	0.0196667	0.002848		0.0156667	0.0156667	0.014	0.0151111	0.00096225		0.0236667	0.0206667	0.0236667	0.0226667	0.00173205
0.333333	0.022	0.02	0.0203333	0.0207778	0.00107152		0.0296667	0.0176667	0.02	0.0224444	0.00636251		0.0236667	0.018	0.021	0.0208889	0.00283497		0.0163333	0.016	0.0143333	0.0155556	0.00107152		0.0243333	0.0216667	0.0236667	0.0232222	0.00138778
0.5	0.023	0.0206667	0.021	0.0215556	0.00126198		0.0313333	0.019	0.021	0.0237778	0.00661928		0.0246667	0.019	0.0216667	0.0217778	0.00283497		0.0163333	0.017	0.0153333	0.0162222	0.00083887		0.0246667	0.022	0.0236667	0.0234444	0.00134715
0.666667	0.0236667	0.022	0.0216667	0.0224444	0.00107152		0.033	0.0203333	0.0223333	0.0252222	0.00680958		0.0256667	0.02	0.0233333	0.023	0.002848		0.0173333	0.017	0.016	0.0167778	0.000693889		0.0253333	0.0226667	0.0236667	0.0238889	0.00134715
0.833333	0.0253333	0.0233333	0.023	0.0238889	0.00126198		0.0346667	0.022	0.024	0.0268889	0.00680958		0.027	0.021	0.0243333	0.0241111	0.00300617		0.0173333	0.018	0.0166667	0.0173333	0.000666667		0.0263333	0.0236667	0.0236667	0.0245556	0.0015396
1	0.0263333	0.024	0.0233333	0.0245556	0.00157527		0.0363333	0.0233333	0.0256667	0.0284444	0.00693088		0.0283333	0.022	0.026	0.0254444	0.00320301		0.0176667	0.018	0.0173333	0.0176667	0.000333333		0.027	0.0243333	0.0233333	0.0248889	0.00189541
1.16667	0.028	0.0253333	0.025	0.0261111	0.00164429		0.0386667	0.0253333	0.028	0.0306667	0.00705534		0.03	0.0236667	0.0276667	0.0271111	0.00320301		0.018	0.0186667	0.019	0.0185556	0.000509175		0.028	0.0246667	0.0233333	0.0253333	0.0024037
1.33333	0.03	0.0273333	0.0263333	0.0278889	0.00189541		0.0413333	0.027	0.0306667	0.033	0.0074461		0.0316667	0.025	0.0296667	0.0287778	0.00342107		0.0186667	0.0196667	0.02	0.0194444	0.000693889		0.029	0.0263333	0.024	0.0264444	0.00250185
1.5	0.032	0.0293333	0.028	0.0297778	0.0020367		0.0443333	0.0296667	0.033	0.0356667	0.00768838		0.034	0.027	0.032	0.031	0.00360555		0.0193333	0.0206667	0.021	0.0203333	0.000881917		0.03	0.0273333	0.024	0.0271111	0.00300617
1.66667	0.035	0.032	0.03	0.0323333	0.00251661		0.0483333	0.0326667	0.0373333	0.0394444	0.00804386		0.037	0.03	0.035	0.034	0.00360555		0.0206667	0.022	0.0233333	0.022	0.00133333		0.032	0.0286667	0.0246667	0.0284444	0.00367171
1.83333	0.0373333	0.0343333	0.032	0.0345556	0.0026736		0.0513333	0.035	0.0396667	0.042	0.00841295		0.039	0.0316667	0.038	0.0362222	0.00397678		0.021	0.023	0.0246667	0.0228889	0.00183586		0.033	0.03	0.025	0.0293333	0.00404145
2	0.0413333	0.0373333	0.034	0.0375556	0.00367171		0.055	0.038	0.0436667	0.0455556	0.00865598		0.0423333	0.0343333	0.0413333	0.0393333	0.0043589		0.0223333	0.0243333	0.0266667	0.0244444	0.0021688		0.035	0.032	0.0256667	0.0308889	0.00476484
2.16667	0.0456667	0.041	0.037	0.0412222	0.0043376		0.0593333	0.042	0.0476667	0.0496667	0.00883805		0.0463333	0.0376667	0.0453333	0.0431111	0.00474146		0.0236667	0.0256667	0.0283333	0.0258889	0.00234126		0.0366667	0.0333333	0.026	0.032	0.0054569
2.33333	0.05	0.045	0.0403333	0.0451111	0.00483429		0.063	0.0456667	0.0516667	0.0534444	0.00880236		0.0503333	0.041	0.0493333	0.0468889	0.00512438		0.0246667	0.0273333	0.0306667	0.0275556	0.00300617		0.039	0.0356667	0.0266667	0.0337778	0.00637995
2.5	0.0546667	0.0493333	0.0443333	0.0494444	0.00516756		0.0663333	0.05	0.056	0.0574444	0.00826192		0.0546667	0.045	0.054	0.0512222	0.0053989		0.026	0.029	0.033	0.0293333	0.00351188		0.041	0.038	0.0273333	0.0354444	0.0071828
2.66667	0.06	0.054	0.0486667	0.0542222	0.00566993		0.07	0.054	0.0606667	0.0615556	0.00803695		0.0593333	0.0493333	0.0593333	0.056	0.0057735		0.0276667	0.0306667	0.0353333	0.0312222	0.00386341		0.0426667	0.0393333	0.0276667	0.0365556	0.00787636
2.83333	0.067	0.0593333	0.0536667	0.06	0.00669162		0.074	0.0596667	0.067	0.0668889	0.00716731		0.0653333	0.0543333	0.0656667	0.0617778	0.00644923		0.029	0.0326667	0.0386667	0.0334444	0.00488004		0.046	0.0426667	0.0286667	0.0391111	0.00919742
3	0.0743333	0.066	0.0586667	0.0663333	0.00783865		0.0786667	0.0663333	0.074	0.073	0.00622718		0.0716667	0.0596667	0.0723333	0.0678889	0.00712845		0.031	0.035	0.0426667	0.0362222	0.00592859		0.0483333	0.0453333	0.0296667	0.0411111	0.010024
3.16667	0.0823333	0.0733333	0.0653333	0.0736667	0.0085049		0.082	0.0733333	0.0816667	0.079	0.00491031		0.0783333	0.0656667	0.08	0.0746667	0.00783865		0.033	0.038	0.046	0.039	0.00655744		0.0513333	0.0486667	0.0303333	0.0434444	0.0114326
3.33333	0.0916667	0.0813333	0.0716667	0.0815556	0.0100019		0.0863333	0.0813333	0.0893333	0.0856667	0.00404145		0.087	0.0723333	0.0876667	0.0823333	0.00866667		0.0356667	0.041	0.05	0.0422222	0.00724441		0.0553333	0.0523333	0.032	0.0465556	0.0126944
3.5	0.102	0.0906667	0.0796667	0.0907778	0.0111671		0.0886667	0.0896667	0.098	0.0921111	0.00512438		0.0953333	0.0796667	0.0966667	0.0905556	0.00945359		0.0386667	0.044	0.0546667	0.0457778	0.0081468		0.0593333	0.0566667	0.0333333	0.0497778	0.0143036
3.66667	0.112667	0.1	0.0886667	0.100444	0.0120062		0.0893333	0.097	0.105333	0.0972222	0.00800231		0.104667	0.0873333	0.107	0.0996667	0.0107445		0.0413333	0.047	0.0593333	0.0492222	0.00920346		0.064	0.0613333	0.034	0.0531111	0.0166043
3.83333	0.126	0.112	0.0996667	0.112556	0.0131755		0.091	0.104333	0.112667	0.102667	0.0109291		0.115667	0.0966667	0.118	0.110111	0.0117015		0.0453333	0.0513333	0.0646667	0.0537778	0.00989575		0.0693333	0.066	0.0363333	0.0572222	0.0181669
4	0.139667	0.124	0.110667	0.124778	0.0145156		0.0913333	0.110333	0.119	0.106889	0.0141513		0.127	0.106333	0.130333	0.121222	0.0130014		0.049	0.055	0.07	0.058	0.0108167		0.074	0.0713333	0.0373333	0.0608889	0.0204432
4.16667	0.156333	0.138667	0.123667	0.139556	0.0163515		0.0896667	0.116667	0.123667	0.11	0.0179536		0.140667	0.117333	0.144333	0.134111	0.0146452		0.0533333	0.059	0.0746667	0.0623333	0.0110504		0.08	0.077	0.0393333	0.0654444	0.0226626
4.33333	0.174667	0.156	0.138	0.156222	0.0183343		0.09	0.117	0.126333	0.111111	0.0188689		0.155	0.13	0.159333	0.148111	0.0158336		0.0576667	0.063	0.079	0.0665556	0.0111022		0.0863333	0.0836667	0.0413333	0.0704444	0.0252462
4.5	0.195333	0.175	0.154	0.174778	0.0206676		0.088	0.117667	0.125333	0.110333	0.0197174		0.171	0.143333	0.174667	0.163	0.0171302		0.0626667	0.0676667	0.0833333	0.0712222	0.0107824		0.0943333	0.092	0.0446667	0.077	0.0280258
4.66667	0.217667	0.195333	0.172667	0.195222	0.0225002		0.0853333	0.111667	0.120667	0.105889	0.0183616		0.188333	0.157333	0.190333	0.178667	0.0185023		0.067	0.0716667	0.0853333	0.0746667	0.00952774		0.102333	0.100667	0.0466667	0.0832222	0.031669
4.83333	0.241667	0.217	0.193667	0.217444	0.0240031		0.083	0.106	0.115667	0.101556	0.0167807		0.204	0.173667	0.205	0.194222	0.0178087		0.0716667	0.0746667	0.0876667	0.078	0.0085049		0.112667	0.110333	0.0496667	0.0908889	0.0357186
5	0.262333	0.236667	0.216333	0.238444	0.0230515		0.0813333	0.100333	0.109333	0.097	0.0142945		0.218333	0.188333	0.22	0.208889	0.0178211		0.0753333	0.0766667	0.086	0.0793333	0.00581187		0.122667	0.121	0.0526667	0.0987778	0.0399421
5.16667	0.284	0.257	0.237333	0.259444	0.0234292		0.079	0.0933333	0.103333	0.0918889	0.0122308		0.234	0.202667	0.236	0.224222	0.0186944		0.0793333	0.078	0.0846667	0.0806667	0.00352767		0.133667	0.131667	0.056	0.107111	0.0442748
5.33333	0.308	0.280333	0.258	0.282111	0.0250474		0.0763333	0.0873333	0.0966667	0.0867778	0.010178		0.251667	0.218333	0.253667	0.241222	0.0198476		0.0816667	0.079	0.081	0.0805556	0.00138778		0.145667	0.144667	0.0596667	0.116667	0.049366
5.5	0.333667	0.304	0.279	0.305556	0.0273665		0.0736667	0.0806667	0.0896667	0.0813333	0.00802081		0.268667	0.235333	0.271333	0.258444	0.0200592		0.083	0.078	0.077	0.0793333	0.00321455		0.157667	0.157	0.0633333	0.126	0.0542719
5.66667	0.359333	0.329667	0.302667	0.330556	0.0283438		0.0696667	0.0743333	0.0836667	0.0758889	0.00712845		0.288	0.252667	0.29	0.276889	0.0210009		0.0843333	0.0763333	0.0726667	0.0777778	0.00596595		0.173667	0.173333	0.0683333	0.138444	0.0607182
5.83333	0.384333	0.353667	0.328	0.355333	0.0282036		0.0686667	0.0696667	0.078	0.0721111	0.00512438		0.307333	0.271	0.309333	0.295889	0.0215776		0.085	0.0733333	0.069	0.0757778	0.00827535		0.189333	0.189	0.074	0.150778	0.0664917
6	0.407667	0.376333	0.352667	0.378889	0.0275889		0.0646667	0.0656667	0.073	0.0677778	0.00455013		0.327	0.290333	0.328333	0.315222	0.0215647		0.084	0.072	0.0656667	0.0738889	0.00931148		0.203333	0.204	0.0793333	0.162222	0.0717847
6.16667	0.428333	0.398667	0.377	0.401333	0.0257704		0.0596667	0.06	0.0673333	0.0623333	0.00433333		0.345	0.309333	0.347333	0.333889	0.0212977		0.0823333	0.0693333	0.0616667	0.0711111	0.0104474		0.218	0.217333	0.0856667	0.173667	0.076211
6.33333	0.449333	0.42	0.400333	0.423222	0.0246584		0.0546667	0.0563333	0.0633333	0.0581111	0.00459871		0.363333	0.329333	0.366	0.352889	0.0204432		0.0796667	0.0663333	0.0593333	0.0684444	0.0103297		0.233667	0.233	0.0933333	0.186667	0.0808297
6.5	0.468333	0.440333	0.422667	0.443778	0.0230274		0.051	0.0516667	0.058	0.0535556	0.00386341		0.379667	0.349	0.383667	0.370778	0.0189659		0.0796667	0.0636667	0.0566667	0.0666667	0.0117898		0.25	0.250333	0.101	0.200444	0.0861216
6.66667	0.486	0.461667	0.444	0.463889	0.021088		0.0453333	0.0493333	0.055	0.0498889	0.00485722		0.397	0.368667	0.401333	0.389	0.017742		0.076	0.06	0.0526667	0.0628889	0.0119319		0.267667	0.268	0.110333	0.215333	0.0909328
6.83333	0.501667	0.484	0.463333	0.483	0.0191862		0.043	0.0453333	0.0503333	0.0462222	0.0037466		0.410333	0.385	0.415667	0.403667	0.0163843		0.0733333	0.058	0.0506667	0.0606667	0.0115662		0.286	0.287	0.119333	0.230778	0.096515
7	0.520667	0.489333	0.482667	0.497556	0.0202905		0.0383333	0.042	0.0473333	0.0425556	0.00452565		0.422	0.399	0.427667	0.416222	0.0151816		0.0716667	0.055	0.0493333	0.0586667	0.0116094		0.306333	0.307333	0.130333	0.248	0.101904
7.16667	0.522	0.493333	0.503	0.506111	0.0145844		0.035	0.0396667	0.0433333	0.0393333	0.00417665		0.434	0.412333	0.439667	0.428667	0.0144261		0.0676667	0.0526667	0.0483333	0.0562222	0.0101452		0.326667	0.327667	0.142667	0.265667	0.106522
7.33333	0.521667	0.502	0.513667	0.512444	0.00989014		0.0323333	0.0373333	0.0413333	0.037	0.00450925		0.445333	0.424667	0.45	0.44	0.0134825		0.0656667	0.0506667	0.0436667	0.0533333	0.0112398		0.347	0.347	0.156	0.283333	0.110274
7.5	0.525667	0.511	0.515	0.517222	0.00758165		0.0293333	0.035	0.0386667	0.0343333	0.00470225		0.455333	0.435333	0.46	0.450222	0.0131036		0.0636667	0.048	0.043	0.0515556	0.0107824		0.367	0.367	0.167667	0.300556	0.115085
7.66667	0.531333	0.520667	0.521	0.524333	0.00606447		0.0266667	0.0326667	0.0353333	0.0315556	0.00443889		0.465	0.444333	0.469667	0.459667	0.0134825		0.0623333	0.0466667	0.043	0.0506667	0.0102686		0.385333	0.384	0.180667	0.316667	0.117781
7.83333	0.539333	0.531333	0.530667	0.533778	0.00482279		0.026	0.031	0.0336667	0.0302222	0.00389206		0.475333	0.454333	0.479	0.469556	0.0133097		0.0586667	0.045	0.0423333	0.0486667	0.00876229		0.400667	0.398333	0.193333	0.330778	0.119036
8	0.549333	0.541333	0.540667	0.543778	0.00482279		0.0246667	0.0303333	0.032	0.029	0.00384419		0.485333	0.464	0.489	0.479444	0.0135003		0.0576667	0.043	0.0386667	0.0464444	0.00995732		0.416333	0.415333	0.207667	0.346444	0.120186
8.16667	0.558667	0.549	0.549667	0.552444	0.0053989		0.0236667	0.0273333	0.0286667	0.0265556	0.00258915		0.494333	0.473333	0.498	0.488556	0.0133097		0.0516667	0.0426667	0.0373333	0.0438889	0.00724441		0.432	0.430667	0.223667	0.362111	0.119898
8.33333	0.569	0.559	0.560667	0.562889	0.00535758		0.0226667	0.0263333	0.0276667	0.0255556	0.00258915		0.504333	0.483	0.508	0.498444	0.0135003		0.0526667	0.041	0.038	0.0438889	0.00774836		0.449	0.446667	0.242	0.379222	0.118844
8.5	0.577667	0.567667	0.57	0.571778	0.00523167		0.0216667	0.024	0.0256667	0.0237778	0.00200924		0.512333	0.491667	0.518667	0.507556	0.0141199		0.0516667	0.039	0.0343333	0.0416667	0.00896908		0.463667	0.461	0.256	0.393556	0.119134
8.66667	0.586333	0.576667	0.58	0.581	0.00491031		0.0216667	0.0233333	0.0243333	0.0231111	0.00134715		0.523333	0.501667	0.528	0.517667	0.0140515		0.0486667	0.037	0.035	0.0402222	0.00738116		0.476667	0.472667	0.273	0.407444	0.116449
8.83333	0.594333	0.584333	0.59	0.589556	0.00501479		0.0203333	0.0213333	0.0223333	0.0213333	0.001		0.532	0.51	0.537	0.526333	0.0143643		0.0466667	0.0356667	0.0306667	0.0376667	0.00818535		0.488	0.483333	0.289333	0.420222	0.113377
9	0.603667	0.593	0.599333	0.598667	0.00536449		0.0203333	0.0206667	0.022	0.021	0.000881917		0.541667	0.519	0.547	0.535889	0.0148673		0.0453333	0.0343333	0.0316667	0.0371111	0.00724441		0.497667	0.492333	0.307333	0.432444	0.108382
9.16667	0.609667	0.599667	0.607	0.605444	0.0051783		0.0186667	0.019	0.02	0.0192222	0.000693889		0.550667	0.528667	0.555333	0.544889	0.0142413		0.0426667	0.0336667	0.0286667	0.035	0.0070946		0.505667	0.500667	0.325667	0.444	0.10251
9.33333	0.618	0.607667	0.616	0.613889	0.00548061		0.019	0.0186667	0.0193333	0.019	0.000333333		0.559667	0.536667	0.563667	0.553333	0.0145717		0.041	0.0323333	0.029	0.0341111	0.00619438		0.513333	0.508667	0.344	0.455333	0.0964457
9.5	0.624333	0.614333	0.625	0.621222	0.00597526		0.0183333	0.0176667	0.0186667	0.0182222	0.000509175		0.568667	0.545333	0.572333	0.562111	0.0146452		0.039	0.0313333	0.027	0.0324444	0.00607667		0.521	0.517	0.362333	0.466778	0.0904737
9.66667	0.628667	0.620333	0.631333	0.626778	0.00573811		0.0176667	0.0166667	0.0176667	0.0173333	0.00057735		0.577	0.553333	0.581333	0.570556	0.0150714		0.0373333	0.03	0.027	0.0314444	0.00531594		0.528333	0.524333	0.381	0.477889	0.0839321
9.83333	0.635333	0.627	0.638333	0.633556	0.00587209		0.0173333	0.016	0.0173333	0.0168889	0.0007698		0.586	0.562333	0.589667	0.579333	0.0148361		0.037	0.03	0.0283333	0.0317778	0.00459871		0.537667	0.534	0.397333	0.489667	0.079984
10	0.639	0.632333	0.644333	0.638556	0.00601233		0.0163333	0.0143333	0.016	0.0155556	0.00107152		0.593	0.57	0.597	0.586667	0.0145717		0.0346667	0.0286667	0.0243333	0.0292222	0.00518902		0.545333	0.541333	0.411	0.499222	0.0764289
10.1667	0.643333	0.637333	0.649667	0.643444	0.00616742		0.016	0.0146667	0.0156667	0.0154444	0.000693889		0.602	0.579333	0.605667	0.595667	0.0142634		0.0336667	0.0283333	0.0253333	0.0291111	0.00422076		0.553	0.548333	0.426333	0.509222	0.0718218
10.3333	0.646333	0.642	0.655667	0.648	0.00698411		0.0156667	0.014	0.015	0.0148889	0.00083887		0.610333	0.587667	0.614	0.604	0.0142634		0.0326667	0.0273333	0.0233333	0.0277778	0.00468251		0.561333	0.557	0.438	0.518778	0.0699892
10.5	0.649667	0.646	0.659	0.651556	0.00670268		0.015	0.0133333	0.0146667	0.0143333	0.000881917		0.617667	0.595333	0.621333	0.611444	0.0140726		0.0316667	0.0263333	0.024	0.0273333	0.00392994		0.569	0.563667	0.450667	0.527778	0.0668334
10.6667	0.649667	0.647	0.662667	0.653111	0.00838208		0.0143333	0.0123333	0.0133333	0.0133333	0.001		0.625	0.602667	0.629	0.618889	0.0141905		0.0306667	0.0266667	0.025	0.0274444	0.0029123		0.576667	0.571667	0.463667	0.537333	0.0638462
10.8333	0.65	0.648333	0.664	0.654111	0.00860448		0.0136667	0.0116667	0.0126667	0.0126667	0.001		0.632333	0.610333	0.636	0.626222	0.0138818		0.0296667	0.025	0.0216667	0.0254444	0.00401848		0.584333	0.578	0.473333	0.545222	0.0623381
11	0.647667	0.649333	0.666	0.654333	0.0101379		0.0133333	0.0113333	0.0126667	0.0124444	0.00101835		0.64	0.618333	0.643667	0.634	0.013691		0.0283333	0.0246667	0.0233333	0.0254444	0.00258915		0.590333	0.583667	0.484667	0.552889	0.0591761
11.1667	0.647	0.648667	0.665	0.653556	0.00994615		0.0126667	0.011	0.012	0.0118889	0.00083887		0.646333	0.626	0.650333	0.640889	0.0130483		0.029	0.0246667	0.0243333	0.026	0.00260342		0.6	0.592667	0.494333	0.562333	0.0590038
11.3333	0.644667	0.647667	0.665	0.652444	0.0109764		0.012	0.0103333	0.0116667	0.0113333	0.000881917		0.651667	0.633333	0.657	0.647333	0.0124141		0.028	0.0236667	0.0213333	0.0243333	0.00338296		0.606667	0.599667	0.502	0.569444	0.0585134
11.5	0.641	0.644667	0.662333	0.649333	0.0114066		0.011	0.00933333	0.0106667	0.0103333	0.000881917		0.656333	0.639667	0.661333	0.652444	0.0113448		0.0263333	0.0226667	0.021	0.0233333	0.00272845		0.612667	0.604667	0.509667	0.575667	0.0572975
11.6667	0.638333	0.643333	0.661333	0.647667	0.0120968		0.0116667	0.00933333	0.011	0.0106667	0.00120185		0.661667	0.647	0.667	0.658556	0.0103566		0.0266667	0.0226667	0.023	0.0241111	0.00221944		0.619	0.610667	0.519	0.582889	0.0554861
11.8333	0.635	0.64	0.659	0.644667	0.0126623		0.0103333	0.00833333	0.01	0.00955556	0.00107152		0.664667	0.652667	0.669667	0.662333	0.00873689		0.0256667	0.022	0.02	0.0225556	0.00287389		0.624667	0.615333	0.526	0.588667	0.0544712
12	0.632333	0.637333	0.656667	0.642111	0.012851		0.0106667	0.00866667	0.01	0.00977778	0.00101835		0.668333	0.657333	0.673	0.666222	0.00804386		0.0256667	0.0216667	0.0213333	0.0228889	0.00241139		0.63	0.621667	0.534333	0.595333	0.0529916
12.1667	0.628667	0.635	0.653667	0.639111	0.0129972		0.0103333	0.00866667	0.01	0.00966667	0.000881917		0.67	0.662667	0.675333	0.669333	0.00635959		0.0256667	0.022	0.0196667	0.0224444	0.00302459		0.634	0.625	0.541333	0.600111	0.0511016
12.3333	0.624667	0.631333	0.649667	0.635222	0.0129458		0.01	0.008	0.009	0.009	0.001		0.671333	0.665	0.676667	0.671	0.00584047		0.0246667	0.0213333	0.0196667	0.0218889	0.00254588		0.637	0.628	0.549	0.604667	0.0484183
12.5	0.620667	0.628	0.646333	0.631667	0.0132204		0.00966667	0.00766667	0.009	0.00877778	0.00101835		0.673	0.668333	0.678	0.673111	0.00483429		0.0246667	0.0213333	0.0203333	0.0221111	0.00226895		0.64	0.631	0.556667	0.609222	0.0457364
12.6667	0.616667	0.624	0.642333	0.627667	0.0132204		0.009	0.00666667	0.00833333	0.008	0.00120185		0.672333	0.67	0.677667	0.673333	0.00392994		0.0243333	0.021	0.0186667	0.0213333	0.002848		0.642	0.632667	0.563667	0.612778	0.0427867
12.8333	0.611667	0.620333	0.638333	0.623444	0.0136028		0.009	0.00666667	0.00833333	0.008	0.00120185		0.672333	0.671333	0.677333	0.673667	0.00321455		0.023	0.02	0.0186667	0.0205556	0.00221944		0.643667	0.633333	0.571	0.616	0.0393121
13	0.609667	0.616	0.634667	0.620111	0.0129972		0.00833333	0.00633333	0.008	0.00755556	0.00107152		0.671	0.672	0.677	0.673333	0.00321455		0.023	0.0196667	0.019	0.0205556	0.00214303		0.644333	0.634	0.578333	0.618889	0.0355001
13.1667	0.604333	0.611667	0.630333	0.615444	0.0134054		0.00766667	0.00566667	0.007	0.00677778	0.00101835		0.668667	0.671667	0.674333	0.671556	0.00283497		0.0226667	0.0196667	0.019	0.0204444	0.00195316		0.643333	0.633333	0.584667	0.620444	0.0313853
13.3333	0.599667	0.608	0.626	0.611222	0.0134591		0.00766667	0.00566667	0.00666667	0.00666667	0.001		0.666333	0.671667	0.671	0.669667	0.00290593		0.0226667	0.0196667	0.019	0.0204444	0.00195316		0.643	0.632667	0.592667	0.622778	0.0265839
13.5	0.595667	0.603333	0.621333	0.606778	0.0131755		0.00733333	0.005	0.00633333	0.00622222	0.00117063		0.662667	0.67	0.666667	0.666444	0.00367171		0.0223333	0.0193333	0.019	0.0202222	0.00183586		0.640667	0.631333	0.599	0.623667	0.0218658
13.6667	0.592333	0.6	0.617333	0.603222	0.0128077		0.007	0.00533333	0.00666667	0.00633333	0.000881917		0.659	0.667667	0.663333	0.663333	0.00433333		0.022	0.019	0.0186667	0.0198889	0.00183586		0.640333	0.629	0.604333	0.624556	0.0184069
13.8333	0.588333	0.596	0.613333	0.599222	0.0128077		0.006	0.00466667	0.006	0.00555556	0.0007698		0.655	0.664	0.659667	0.659556	0.00450103		0.022	0.0193333	0.0176667	0.0196667	0.00218581		0.638667	0.626333	0.610333	0.625111	0.0142062
14	0.585667	0.592667	0.609667	0.596	0.0123423		0.00666667	0.005	0.00666667	0.00611111	0.00096225		0.651667	0.660667	0.656333	0.656222	0.00450103		0.022	0.019	0.0173333	0.0194444	0.00236487		0.635667	0.624	0.615	0.624889	0.010362
14.1667	0.581667	0.589	0.605667	0.592111	0.0122988		0.00633333	0.00466667	0.006	0.00566667	0.000881917		0.648	0.656	0.651667	0.651889	0.00400463		0.022	0.0193333	0.017	0.0194444	0.00250185		0.633	0.620333	0.619667	0.624333	0.00751295
14.3333	0.578	0.585333	0.602333	0.588556	0.0124826		0.006	0.00433333	0.006	0.00544444	0.00096225		0.644	0.652333	0.648	0.648111	0.00416778		0.0213333	0.0186667	0.0163333	0.0187778	0.00250185		0.628667	0.614667	0.622667	0.622	0.00702377
14.5	0.576	0.582333	0.599667	0.586	0.012252		0.00666667	0.00466667	0.00633333	0.00588889	0.00107152		0.641333	0.649667	0.645333	0.645444	0.00416778		0.0213333	0.0183333	0.0166667	0.0187778	0.00236487		0.624667	0.611	0.626	0.620556	0.00830216
14.6667	0.572333	0.578333	0.595333	0.582	0.0119304		0.006	0.004	0.00533333	0.00511111	0.00101835		0.637	0.645	0.641333	0.641111	0.00400463		0.021	0.018	0.016	0.0183333	0.00251661		0.620333	0.605667	0.627	0.617667	0.0109138
14.8333	0.570333	0.575	0.593333	0.579556	0.0121579		0.00633333	0.00466667	0.00566667	0.00555556	0.00083887		0.634	0.641	0.638333	0.637778	0.00353291		0.021	0.0183333	0.0163333	0.0185556	0.00234126		0.616333	0.601667	0.628333	0.615444	0.0133555
15	0.567667	0.573	0.590667	0.577111	0.0120385		0.00666667	0.005	0.006	0.00588889	0.00083887		0.631333	0.638	0.635333	0.634889	0.00335548		0.0216667	0.019	0.0163333	0.019	0.00266667		0.614	0.597667	0.628667	0.613444	0.0155075
15.1667	0.564333	0.569667	0.586667	0.573556	0.0116635		0.006	0.00433333	0.00533333	0.00522222	0.00083887		0.627333	0.634333	0.632	0.631222	0.00356423		0.0206667	0.018	0.016	0.0182222	0.00234126		0.609333	0.593	0.627	0.609778	0.0170044
15.3333	0.561667	0.567333	0.585	0.571333	0.0121701		0.006	0.00433333	0.00533333	0.00522222	0.00083887		0.624667	0.630667	0.628667	0.628	0.00305505		0.0203333	0.0176667	0.015	0.0176667	0.00266667		0.605	0.588333	0.625	0.606111	0.0183586
15.5	0.559667	0.564667	0.582	0.568778	0.0117205		0.00533333	0.004	0.00533333	0.00488889	0.0007698		0.620667	0.627667	0.626	0.624778	0.00365655		0.0206667	0.0173333	0.0156667	0.0178889	0.00254588		0.601667	0.585333	0.623333	0.603444	0.0190623
15.6667	0.558	0.562333	0.580667	0.567	0.0120324		0.006	0.00466667	0.006	0.00555556	0.0007698		0.619	0.624667	0.623667	0.622444	0.00302459		0.0206667	0.0176667	0.0153333	0.0178889	0.0026736		0.599333	0.581667	0.621333	0.600778	0.0198727
15.8333	0.554667	0.559333	0.577333	0.563778	0.0119691		0.00533333	0.00366667	0.005	0.00466667	0.000881917		0.616	0.620667	0.62	0.618889	0.00252396		0.0196667	0.017	0.0146667	0.0171111	0.00250185		0.594667	0.577333	0.617	0.596333	0.0198858
16	0.553333	0.557667	0.575333	0.562111	0.011654		0.006	0.00466667	0.00566667	0.00544444	0.000693889		0.614	0.618	0.618333	0.616778	0.00241139		0.0203333	0.0176667	0.0156667	0.0178889	0.00234126		0.593333	0.575	0.614	0.594111	0.0195116
16.1667	0.550667	0.554667	0.572667	0.559333	0.0117189		0.005	0.00366667	0.005	0.00455556	0.0007698		0.610333	0.615	0.614333	0.613222	0.00252396		0.0193333	0.0166667	0.0143333	0.0167778	0.00250185		0.589667	0.571333	0.608667	0.589889	0.0186677
16.3333	0.549333	0.553	0.571333	0.557889	0.0117867		0.006	0.00466667	0.00566667	0.00544444	0.000693889		0.609	0.612667	0.613333	0.611667	0.00233333		0.0203333	0.0176667	0.0153333	0.0177778	0.00250185		0.588	0.568667	0.605333	0.587333	0.0183424
16.5	0.547667	0.551	0.569333	0.556	0.0116667		0.00533333	0.00433333	0.00533333	0.005	0.00057735		0.606	0.609	0.610333	0.608444	0.00221944		0.0196667	0.017	0.0146667	0.0171111	0.00250185		0.585333	0.564667	0.6	0.583333	0.0177514
16.6667	0.545667	0.548333	0.567333	0.553778	0.0118149		0.00566667	0.00433333	0.005	0.005	0.000666667		0.603667	0.606667	0.608333	0.606222	0.00236487		0.0193333	0.017	0.0146667	0.017	0.00233333		0.582667	0.563333	0.595	0.580333	0.0159618
16.8333	0.543	0.546333	0.565333	0.551556	0.0120477		0.005	0.004	0.00466667	0.00455556	0.000509175		0.601	0.604	0.606	0.603667	0.00251661		0.0193333	0.0166667	0.0143333	0.0167778	0.00250185		0.58	0.56	0.590667	0.576889	0.0155682
17	0.542667	0.545	0.563667	0.550444	0.0115101		0.00533333	0.004	0.005	0.00477778	0.000693889		0.599	0.601	0.604	0.601333	0.00251661		0.0186667	0.016	0.014	0.0162222	0.00234126		0.578	0.558	0.585	0.573667	0.0140119
17.1667	0.54	0.542667	0.561333	0.548	0.0116237		0.005	0.00366667	0.00466667	0.00444444	0.000693889		0.596667	0.599	0.601667	0.599111	0.00250185		0.0186667	0.016	0.0143333	0.0163333	0.00218581		0.576333	0.554333	0.580333	0.570333	0.014
17.3333	0.538667	0.542	0.560333	0.547	0.0116667		0.00566667	0.00433333	0.005	0.005	0.000666667		0.595	0.597333	0.6	0.597444	0.00250185		0.019	0.0163333	0.014	0.0164444	0.00250185		0.574667	0.553	0.576	0.567889	0.0129114
17.5	0.538	0.540667	0.559333	0.546	0.0116237		0.00633333	0.00466667	0.00566667	0.00555556	0.00083887		0.593333	0.595333	0.598667	0.595778	0.0026943		0.0193333	0.0163333	0.0143333	0.0166667	0.00251661		0.573667	0.551333	0.572333	0.565778	0.012527
17.6667	0.535667	0.538333	0.557	0.543667	0.0116237		0.00566667	0.004	0.005	0.00488889	0.00083887		0.591333	0.593	0.596333	0.593556	0.00254588		0.0186667	0.016	0.0143333	0.0163333	0.00218581		0.571333	0.549	0.568667	0.563	0.0121974
17.8333	0.535	0.536667	0.556333	0.542667	0.011865		0.00566667	0.00433333	0.00533333	0.00511111	0.000693889		0.59	0.591	0.594667	0.591889	0.00245704		0.0193333	0.0163333	0.014	0.0165556	0.0026736		0.571	0.547667	0.565333	0.561333	0.0121701
18	0.533333	0.535333	0.554667	0.541111	0.011782		0.00566667	0.00433333	0.00533333	0.00511111	0.000693889		0.588	0.589	0.593333	0.590111	0.00283497		0.0183333	0.0156667	0.0136667	0.0158889	0.00234126		0.569	0.545	0.561	0.558333	0.0122202
18.1667	0.532	0.534	0.553333	0.539778	0.011782		0.00566667	0.00433333	0.00533333	0.00511111	0.000693889		0.586667	0.587	0.592	0.588556	0.00298763		0.0183333	0.0156667	0.0143333	0.0161111	0.0020367		0.567667	0.544	0.558	0.556556	0.0118993
18.3333	0.530333	0.532667	0.551333	0.538111	0.0115101		0.00533333	0.004	0.005	0.00477778	0.000693889		0.584333	0.585	0.590333	0.586556	0.00328859		0.018	0.0156667	0.014	0.0158889	0.00200924		0.566667	0.543	0.554333	0.554667	0.0118369
18.5	0.529	0.531	0.550333	0.536778	0.011782		0.00533333	0.004	0.005	0.00477778	0.000693889		0.582333	0.583333	0.588667	0.584778	0.00340479		0.0176667	0.0156667	0.0136667	0.0156667	0.002		0.565667	0.541667	0.552333	0.553222	0.0120247
18.6667	0.528333	0.530333	0.55	0.536222	0.0119737		0.006	0.00466667	0.00566667	0.00544444	0.000693889		0.582	0.582	0.587667	0.583889	0.00327165		0.0186667	0.0166667	0.014	0.0164444	0.00234126		0.565333	0.540667	0.549	0.551667	0.0125477
18.8333	0.527333	0.528667	0.548	0.534667	0.0115662		0.00566667	0.00466667	0.00566667	0.00533333	0.00057735		0.580333	0.580667	0.586667	0.582556	0.00356423		0.0176667	0.0156667	0.0133333	0.0155556	0.0021688		0.562333	0.538667	0.546333	0.549111	0.0120754
19	0.525667	0.527	0.546667	0.533111	0.0117584		0.00566667	0.00433333	0.00533333	0.00511111	0.000693889		0.578333	0.578667	0.584333	0.580444	0.003372		0.0176667	0.0156667	0.0136667	0.0156667	0.002		0.562667	0.537	0.544	0.547889	0.0132679
19.1667	0.524667	0.526333	0.545	0.532	0.0112891		0.00533333	0.00433333	0.00533333	0.005	0.00057735		0.577	0.577333	0.583667	0.579333	0.00375648		0.0176667	0.0153333	0.0133333	0.0154444	0.0021688		0.561	0.535667	0.542333	0.546333	0.0131318
19.3333	0.523	0.524667	0.543667	0.530444	0.0114811		0.00533333	0.00433333	0.00533333	0.005	0.00057735		0.575333	0.575333	0.581667	0.577444	0.00365655		0.0173333	0.0153333	0.0133333	0.0153333	0.002		0.559667	0.533667	0.540333	0.544556	0.0135045
19.5	0.522	0.523	0.542333	0.529111	0.0114617		0.005	0.004	0.005	0.00466667	0.00057735		0.574	0.573667	0.580667	0.576111	0.00394875		0.0173333	0.0153333	0.013	0.0152222	0.0021688		0.558	0.531667	0.538	0.542556	0.013745
19.6667	0.521	0.522667	0.541667	0.528444	0.0114811		0.00533333	0.00466667	0.00566667	0.00522222	0.000509175		0.573333	0.573	0.580333	0.575556	0.00414103		0.0173333	0.015	0.0133333	0.0152222	0.00200924		0.557333	0.531333	0.537	0.541889	0.0136721
19.8333	0.518667	0.520667	0.539	0.526111	0.0112068		0.005	0.004	0.005	0.00466667	0.00057735		0.571333	0.570667	0.578333	0.573444	0.004247		0.017	0.0156667	0.013	0.0152222	0.0020367		0.555	0.528667	0.534667	0.539444	0.0138015
20	0.517333	0.520333	0.538333	0.525333	0.0113578		0.00566667	0.00466667	0.00566667	0.00533333	0.00057735		0.571	0.57	0.578	0.573	0.0043589		0.0176667	0.0153333	0.0133333	0.0154444	0.0021688		0.554667	0.528333	0.534667	0.539222	0.013745
20.1667	0.516333	0.519667	0.537	0.524333	0.0110955		0.006	0.005	0.00566667	0.00555556	0.000509175		0.57	0.569333	0.577	0.572111	0.004247		0.0176667	0.0153333	0.0133333	0.0154444	0.0021688		0.552333	0.524667	0.531667	0.536222	0.0143849
20.3333	0.513667	0.517667	0.534667	0.522	0.0111505		0.00533333	0.00433333	0.00533333	0.005	0.00057735		0.568333	0.567333	0.575333	0.570333	0.0043589		0.017	0.0146667	0.013	0.0148889	0.00200924		0.549667	0.521	0.529667	0.533444	0.014702
20.5	0.512667	0.516333	0.532333	0.520444	0.010458		0.00566667	0.00466667	0.00566667	0.00533333	0.00057735		0.567667	0.566333	0.574	0.569333	0.00409607		0.0173333	0.015	0.0136667	0.0153333	0.00185592		0.546667	0.518667	0.528667	0.531333	0.0141892
20.6667	0.509333	0.514667	0.53	0.518	0.010729		0.00533333	0.00433333	0.00533333	0.005	0.00057735		0.566333	0.564667	0.572667	0.567889	0.00422076		0.017	0.0146667	0.013	0.0148889	0.00200924		0.543667	0.512667	0.526667	0.527667	0.0155242
20.8333	0.506	0.512333	0.526	0.514778	0.0102216		0.00533333	0.00433333	0.00533333	0.005	0.00057735		0.565333	0.563667	0.571333	0.566778	0.00403228		0.017	0.0146667	0.013	0.0148889	0.00200924		0.539	0.508333	0.525333	0.524222	0.0153635
21	0.503333	0.511	0.522333	0.512222	0.00955878		0.00533333	0.00433333	0.005	0.00488889	0.000509175		0.563333	0.562333	0.57	0.565222	0.00416778		0.0166667	0.0146667	0.013	0.0147778	0.00183586		0.534333	0.503333	0.524333	0.520667	0.0158219
21.1667	0.499	0.508	0.519667	0.508889	0.010362		0.005	0.004	0.00466667	0.00455556	0.000509175		0.562667	0.560333	0.568667	0.563889	0.00429901		0.017	0.0146667	0.013	0.0148889	0.00200924		0.529667	0.496667	0.521667	0.516	0.0172143
21.3333	0.495	0.505333	0.516	0.505444	0.0105004		0.005	0.004	0.00466667	0.00455556	0.000509175		0.561333	0.559	0.567333	0.562556	0.00429901		0.0166667	0.0146667	0.013	0.0147778	0.00183586		0.523667	0.489333	0.519667	0.510889	0.0187745
21.5	0.489667	0.501667	0.510333	0.500556	0.010378		0.005	0.004	0.00466667	0.00455556	0.000509175		0.560333	0.557333	0.565333	0.561	0.00404145		0.0163333	0.0146667	0.013	0.0146667	0.00166667		0.517333	0.481667	0.518	0.505667	0.0207873
21.6667	0.486667	0.499333	0.507	0.497667	0.0102686		0.00533333	0.00466667	0.00533333	0.00511111	0.0003849		0.559667	0.557	0.564667	0.560444	0.00389206		0.0166667	0.015	0.013	0.0148889	0.00183586		0.513	0.475667	0.516	0.501556	0.0224706
21.8333	0.481667	0.495667	0.502667	0.493333	0.0106927		0.00533333	0.00466667	0.00533333	0.00511111	0.0003849		0.559	0.555	0.563	0.559	0.004		0.0163333	0.0146667	0.0123333	0.0144444	0.00200924		0.506667	0.469667	0.512333	0.496222	0.0231717
22	0.477	0.491667	0.498	0.488889	0.010772		0.00533333	0.00466667	0.00533333	0.00511111	0.0003849		0.557667	0.554	0.561667	0.557778	0.00383454		0.016	0.0146667	0.013	0.0145556	0.00150308		0.501667	0.464667	0.509	0.491778	0.0237635
22.1667	0.473333	0.486667	0.493667	0.484556	0.0103297		0.00533333	0.00466667	0.00533333	0.00511111	0.0003849		0.556667	0.552	0.559667	0.556111	0.00386341		0.016	0.0146667	0.0126667	0.0144444	0.00167774		0.498	0.462333	0.505333	0.488556	0.0230032
22.3333	0.469667	0.482667	0.49	0.480778	0.0102974		0.005	0.00433333	0.005	0.00477778	0.0003849		0.555	0.55	0.558	0.554333	0.00404145		0.0163333	0.0146667	0.013	0.0146667	0.00166667		0.495667	0.460333	0.5	0.485333	0.0217588
22.5	0.467	0.479	0.488667	0.478222	0.0108543		0.00566667	0.00466667	0.00533333	0.00522222	0.000509175		0.554333	0.548333	0.556333	0.553	0.00416333		0.0163333	0.0146667	0.013	0.0146667	0.00166667		0.496333	0.460333	0.495	0.483889	0.0204106
22.6667	0.464333	0.473333	0.490333	0.476	0.0132035		0.005	0.00433333	0.005	0.00477778	0.0003849		0.553	0.546	0.553667	0.550889	0.004247		0.016	0.0143333	0.013	0.0144444	0.00150308		0.495333	0.459333	0.487333	0.480667	0.0189033
22.8333	0.465	0.471333	0.491333	0.475889	0.013745		0.00533333	0.00466667	0.00533333	0.00511111	0.0003849		0.551667	0.544667	0.552333	0.549556	0.004247		0.016	0.0146667	0.0126667	0.0144444	0.00167774		0.497333	0.460333	0.480667	0.479444	0.0185303
23	0.464	0.468667	0.495667	0.476111	0.0170956		0.00533333	0.00466667	0.00533333	0.00511111	0.0003849		0.550333	0.543	0.55	0.547778	0.00414103		0.0156667	0.0143333	0.0126667	0.0142222	0.00150308		0.497667	0.464	0.472667	0.478111	0.0174812
23.1667	0.463667	0.466667	0.496333	0.475556	0.0180565		0.005	0.00433333	0.005	0.00477778	0.0003849		0.549	0.540667	0.547667	0.545778	0.00447627		0.0156667	0.0143333	0.0126667	0.0142222	0.00150308		0.498	0.468333	0.465667	0.477333	0.0179475
23.3333	0.465	0.464667	0.496667	0.475444	0.0183797		0.005	0.00433333	0.005	0.00477778	0.0003849		0.547667	0.538	0.545667	0.543778	0.00510265		0.0156667	0.0143333	0.0126667	0.0142222	0.00150308		0.498	0.478	0.459	0.478333	0.0195021
23.5	0.465333	0.466	0.498667	0.476667	0.0190555		0.00533333	0.005	0.00533333	0.00522222	0.00019245		0.547	0.536667	0.543667	0.542444	0.00527398		0.0163333	0.0146667	0.0126667	0.0145556	0.00183586		0.498333	0.478333	0.455	0.477222	0.021688
23.6667	0.466	0.469	0.499	0.478	0.0182483		0.00533333	0.00466667	0.00533333	0.00511111	0.0003849		0.545667	0.533667	0.541	0.540111	0.00604918		0.0156667	0.014	0.0126667	0.0141111	0.00150308		0.496667	0.476667	0.451667	0.475	0.0225462
23.8333	0.466333	0.47	0.500333	0.478889	0.0186617		0.00566667	0.00466667	0.00533333	0.00522222	0.000509175		0.544	0.531333	0.539	0.538111	0.00637995		0.0156667	0.0143333	0.0126667	0.0142222	0.00150308		0.496	0.474667	0.450667	0.473778	0.0226797
24	0.467	0.474	0.501	0.480667	0.0179536		0.00633333	0.00566667	0.006	0.006	0.000333333		0.543667	0.529667	0.537	0.536778	0.00700265		0.0156667	0.0143333	0.013	0.0143333	0.00133333		0.494667	0.474	0.450333	0.473	0.0221836
	WT MM+MgSO4						ΔlolA1 MM+MgSO4						ΔlolB1 MM+MgSO4						ΔlolA1ΔlolB1 MM+MgSO4						ΔlolA1 + lolA1 MM+MgSO4
Time	rep1	rep2	rep3	Mean	SD		rep1	rep2	rep3	Mean	SD		rep1	rep2	rep3	Mean	SD		rep1	rep2	rep3	Mean	SD		rep1	rep2	rep3	Mean	SD
0	0.028	0.0343333	0.0243333	0.0288889	0.00505891		0.024	0.0256667	0.032	0.0272222	0.00422076		0.021	0.0203333	0.028	0.0231111	0.004247		0.0276667	0.0256667	0.021	0.0247778	0.00342107		0.0433333	0.0256667	0.029	0.0326667	0.00938675
0.166667	0.0286667	0.034	0.0246667	0.0291111	0.00468251		0.0253333	0.028	0.0316667	0.0283333	0.0031798		0.0216667	0.0206667	0.0296667	0.024	0.00493288		0.0286667	0.0266667	0.022	0.0257778	0.00342107		0.0446667	0.0256667	0.0276667	0.0326667	0.0104403
0.333333	0.0286667	0.034	0.0256667	0.0294444	0.00422076		0.0266667	0.028	0.0326667	0.0291111	0.00315054		0.0226667	0.0223333	0.0316667	0.0255556	0.005295		0.0306667	0.0283333	0.0233333	0.0274444	0.0037466		0.0446667	0.026	0.028	0.0328889	0.0102488
0.5	0.0303333	0.0356667	0.027	0.031	0.00437163		0.028	0.0296667	0.0346667	0.0307778	0.00346944		0.024	0.0233333	0.034	0.0271111	0.00597526		0.0333333	0.03	0.0253333	0.0295556	0.00401848		0.046	0.0273333	0.029	0.0341111	0.0103297
0.666667	0.0316667	0.0386667	0.029	0.0331111	0.00499259		0.0303333	0.0316667	0.037	0.033	0.00352767		0.0273333	0.0256667	0.037	0.03	0.00611919		0.036	0.033	0.0276667	0.0322222	0.00422076		0.047	0.0296667	0.0313333	0.036	0.00956266
0.833333	0.034	0.0416667	0.0306667	0.0354444	0.00564046		0.0323333	0.0343333	0.04	0.0355556	0.00397678		0.028	0.0273333	0.0403333	0.0318889	0.0073207		0.0396667	0.0356667	0.0306667	0.0353333	0.00450925		0.0486667	0.0323333	0.0336667	0.0382222	0.00906969
1	0.036	0.0443333	0.032	0.0374444	0.00629226		0.0343333	0.0356667	0.0426667	0.0375556	0.00447627		0.0296667	0.0293333	0.043	0.034	0.00779601		0.0426667	0.0383333	0.0323333	0.0377778	0.00518902		0.051	0.0343333	0.0363333	0.0405556	0.00910026
1.16667	0.039	0.048	0.0343333	0.0404444	0.00694689		0.0376667	0.038	0.0456667	0.0404444	0.00452565		0.0316667	0.0313333	0.0466667	0.0365556	0.00875807		0.0466667	0.042	0.0353333	0.0413333	0.005696		0.055	0.0373333	0.039	0.0437778	0.00975439
1.33333	0.043	0.0523333	0.0373333	0.0442222	0.00757432		0.041	0.0393333	0.0486667	0.043	0.00497773		0.035	0.0346667	0.0506667	0.0401111	0.0091429		0.0513333	0.0463333	0.0393333	0.0456667	0.00602771		0.0596667	0.0406667	0.042	0.0474444	0.0106057
1.5	0.0466667	0.0563333	0.0403333	0.0477778	0.00805766		0.044	0.0436667	0.0526667	0.0467778	0.00510265		0.0376667	0.0376667	0.0553333	0.0435556	0.0101999		0.0553333	0.0503333	0.043	0.0495556	0.00620334		0.0643333	0.043	0.045	0.0507778	0.011782
1.66667	0.051	0.0606667	0.0436667	0.0517778	0.00852665		0.048	0.0453333	0.0566667	0.05	0.00592546		0.0413333	0.0416667	0.0603333	0.0477778	0.0108747		0.0613333	0.056	0.047	0.0547778	0.00724441		0.0706667	0.0473333	0.0483333	0.0554444	0.0131923
1.83333	0.0553333	0.0653333	0.047	0.0558889	0.00917928		0.0513333	0.0493333	0.0613333	0.054	0.0064291		0.0446667	0.0453333	0.0656667	0.0518889	0.0119366		0.067	0.0603333	0.0513333	0.0595556	0.00786224		0.0776667	0.051	0.0523333	0.0603333	0.0150259
2	0.0593333	0.07	0.0516667	0.0603333	0.00920748		0.0563333	0.0536667	0.066	0.0586667	0.00648931		0.0493333	0.05	0.072	0.0571111	0.0128985		0.0733333	0.0663333	0.0563333	0.0653333	0.008544		0.0853333	0.055	0.056	0.0654444	0.0172315
2.16667	0.0633333	0.076	0.0563333	0.0652222	0.00996847		0.06	0.0576667	0.071	0.0628889	0.00712065		0.054	0.0543333	0.0783333	0.0622222	0.0139536		0.0803333	0.0726667	0.0613333	0.0714444	0.00955878		0.09	0.0593333	0.0603333	0.0698889	0.0174239
2.33333	0.069	0.0836667	0.0613333	0.0713333	0.011348		0.0656667	0.06	0.076	0.0672222	0.00811263		0.0593333	0.06	0.0853333	0.0682222	0.0148224		0.0873333	0.0793333	0.0676667	0.0781111	0.00989014		0.0963333	0.0646667	0.0653333	0.0754444	0.0180934
2.5	0.0763333	0.0936667	0.068	0.0793333	0.0130937		0.0716667	0.0646667	0.083	0.0731111	0.00925163		0.0653333	0.066	0.0936667	0.075	0.0161692		0.096	0.0866667	0.0746667	0.0857778	0.0106944		0.104667	0.071	0.0723333	0.0826667	0.0190642
2.66667	0.085	0.103	0.074	0.0873333	0.0146401		0.0786667	0.0696667	0.0896667	0.0793333	0.0100167		0.0713333	0.0726667	0.104	0.0826667	0.0184872		0.104667	0.0943333	0.0803333	0.0931111	0.0122126		0.114333	0.0776667	0.0786667	0.0902222	0.0208868
2.83333	0.095	0.114	0.0816667	0.0968889	0.0162492		0.0863333	0.0756667	0.0973333	0.0864444	0.0108338		0.0783333	0.0796667	0.115	0.091	0.0207953		0.114667	0.103	0.0883333	0.102	0.0131951		0.127667	0.0856667	0.086	0.0997778	0.0241531
3	0.104667	0.124667	0.0903333	0.106556	0.0172444		0.0946667	0.0846667	0.106	0.0951111	0.0106736		0.086	0.088	0.127	0.100333	0.0231157		0.125333	0.112667	0.0963333	0.111444	0.0145386		0.143667	0.0943333	0.094	0.110667	0.0285793
3.16667	0.114333	0.136667	0.100667	0.117222	0.018173		0.103	0.0896667	0.115333	0.102667	0.0128366		0.095	0.097	0.14	0.110667	0.0254231		0.137	0.121333	0.105667	0.121333	0.0156667		0.158667	0.103667	0.103	0.121778	0.0319485
3.33333	0.126333	0.151333	0.112	0.129889	0.0199063		0.112667	0.098	0.124667	0.111778	0.0133555		0.105333	0.107333	0.154	0.122222	0.0275385		0.149	0.132667	0.116	0.132556	0.0165003		0.172	0.113667	0.113	0.132889	0.0338729
3.5	0.139667	0.168	0.123333	0.143667	0.0226004		0.124	0.105	0.134667	0.121222	0.0150271		0.115667	0.118333	0.169333	0.134444	0.0302441		0.161667	0.145	0.127	0.144556	0.0173376		0.184333	0.124667	0.124333	0.144444	0.0345452
3.66667	0.156333	0.186	0.137	0.159778	0.0246809		0.135333	0.111333	0.145	0.130556	0.0173344		0.127	0.131	0.186	0.148	0.0329697		0.173333	0.156667	0.137333	0.155778	0.0180165		0.199667	0.137667	0.135667	0.157667	0.0363868
3.83333	0.175667	0.206333	0.152667	0.178222	0.0269244		0.149333	0.121667	0.159667	0.143556	0.0196478		0.140333	0.145	0.203	0.162778	0.0349115		0.186667	0.17	0.149667	0.168778	0.0185303		0.222	0.154333	0.153667	0.176667	0.0392612
4	0.195333	0.223667	0.169333	0.196111	0.027175		0.164	0.132	0.172333	0.156111	0.0212925		0.154667	0.159667	0.217667	0.177333	0.035019		0.200333	0.182333	0.161333	0.181333	0.0195192		0.244333	0.170667	0.167667	0.194222	0.0434234
4.16667	0.213	0.238	0.187667	0.212889	0.0251669		0.178333	0.143	0.183667	0.168333	0.0221008		0.17	0.176	0.232333	0.192778	0.0343872		0.213667	0.194667	0.173667	0.194	0.0200083		0.264667	0.187	0.182333	0.211333	0.0462469
4.33333	0.231	0.254	0.207	0.230667	0.0235018		0.193333	0.153667	0.195667	0.180889	0.023604		0.186333	0.192	0.247	0.208444	0.0335101		0.224667	0.207333	0.186667	0.206222	0.0190244		0.278667	0.203	0.197667	0.226444	0.0453043
4.5	0.250667	0.273	0.227667	0.250444	0.0226675		0.209	0.165333	0.211333	0.195222	0.0259108		0.201667	0.206667	0.263333	0.223889	0.0342513		0.235667	0.221	0.198667	0.218444	0.0186319		0.294667	0.220333	0.215667	0.243556	0.044325
4.66667	0.271	0.292	0.246	0.269667	0.023029		0.224	0.177	0.223333	0.208111	0.0269451		0.214333	0.221	0.28	0.238444	0.0361422		0.245333	0.231667	0.211333	0.229444	0.0171086		0.308667	0.236667	0.230667	0.258667	0.0434051
4.83333	0.292	0.309667	0.263333	0.288333	0.0233833		0.238333	0.189667	0.233333	0.220444	0.0267713		0.228333	0.235667	0.297	0.253667	0.0377065		0.253333	0.241	0.222333	0.238889	0.0156075		0.327	0.256	0.249	0.277333	0.0431548
5	0.312333	0.325667	0.281667	0.306556	0.0225618		0.251333	0.204667	0.244333	0.233444	0.0251669		0.242667	0.251	0.315	0.269556	0.039576		0.262	0.249333	0.232333	0.247889	0.014886		0.345333	0.272667	0.265667	0.294556	0.0441139
5.16667	0.33	0.34	0.299	0.323	0.0213776		0.263333	0.216667	0.254333	0.244778	0.0247573		0.257667	0.267	0.331	0.285222	0.0399184		0.269333	0.258333	0.241	0.256222	0.0142842		0.367	0.289333	0.280667	0.312333	0.0475406
5.33333	0.346667	0.354	0.317667	0.339444	0.0192132		0.275667	0.23	0.264	0.256556	0.0237261		0.272667	0.282333	0.347333	0.300778	0.040607		0.278	0.265333	0.250333	0.264556	0.0138497		0.388667	0.308	0.299333	0.332	0.0492657
5.5	0.363667	0.367667	0.335333	0.355556	0.0176268		0.288667	0.240333	0.274333	0.267778	0.0248246		0.288333	0.299333	0.363667	0.317111	0.0406917		0.286667	0.273	0.258333	0.272667	0.0141696		0.405667	0.324333	0.316	0.348667	0.049539
5.66667	0.379333	0.38	0.351333	0.370222	0.0163617		0.301667	0.247333	0.283	0.277333	0.0276064		0.303	0.315333	0.378	0.332111	0.0402165		0.293667	0.280333	0.265667	0.279889	0.0140053		0.415333	0.339667	0.331	0.362	0.0463909
5.83333	0.395667	0.392	0.366667	0.384778	0.0157915		0.313333	0.259667	0.294667	0.289222	0.0272444		0.317333	0.330333	0.393667	0.347111	0.0408389		0.302	0.288667	0.273667	0.288111	0.0141748		0.426333	0.357333	0.349	0.377556	0.0424478
6	0.411667	0.403333	0.381333	0.398778	0.0156714		0.326	0.268667	0.304	0.299556	0.0289239		0.332333	0.345333	0.409	0.362222	0.0410289		0.309	0.296333	0.281	0.295444	0.0140211		0.435	0.373667	0.364667	0.391111	0.0382744
6.16667	0.426	0.414667	0.395	0.411889	0.0156856		0.337	0.281333	0.314	0.310778	0.0279729		0.345667	0.36	0.424	0.376556	0.0417084		0.316333	0.304333	0.288	0.302889	0.0142218		0.445667	0.388667	0.380333	0.404889	0.0355595
6.33333	0.438	0.425	0.408333	0.423778	0.0148711		0.349	0.294333	0.325333	0.322889	0.0274152		0.359	0.374333	0.437667	0.390333	0.0417027		0.322333	0.311667	0.296	0.31	0.0132455		0.455667	0.403667	0.396	0.418444	0.0324625
6.5	0.449667	0.434	0.42	0.434556	0.0148411		0.36	0.307	0.334333	0.333778	0.0265044		0.372667	0.387	0.450333	0.403333	0.0413293		0.329333	0.319333	0.303333	0.317333	0.0131149		0.467	0.415	0.407333	0.429778	0.0324625
6.66667	0.46	0.442333	0.431333	0.444556	0.014462		0.368667	0.317	0.343667	0.343111	0.0258378		0.384	0.399667	0.462667	0.415444	0.0416391		0.335667	0.325333	0.31	0.323667	0.0129142		0.476667	0.426333	0.419667	0.440889	0.0311632
6.83333	0.470333	0.450667	0.443	0.454667	0.0140989		0.379	0.327667	0.353	0.353222	0.0256674		0.396	0.411667	0.474	0.427222	0.0412611		0.342667	0.331667	0.317	0.330444	0.0128769		0.486667	0.437333	0.430667	0.451556	0.0305893
7	0.480667	0.460667	0.453333	0.464889	0.0141474		0.388667	0.338	0.364333	0.363667	0.0253399		0.407667	0.424667	0.488	0.440111	0.0423351		0.349667	0.338333	0.325	0.337667	0.0123468		0.496667	0.449	0.444	0.463222	0.0290714
7.16667	0.489333	0.468	0.463333	0.473556	0.0138618		0.396333	0.347333	0.373333	0.372333	0.0245153		0.419333	0.435667	0.499333	0.451444	0.0422694		0.355667	0.345	0.331333	0.344	0.0121974		0.502	0.457333	0.454	0.471111	0.0268024
7.33333	0.498333	0.476333	0.473	0.482556	0.0137652		0.404	0.358	0.382667	0.381556	0.0230201		0.430333	0.447667	0.510667	0.462889	0.0422747		0.361333	0.350333	0.338	0.349889	0.011673		0.506333	0.466	0.464667	0.479	0.0236807
7.5	0.507333	0.484333	0.482667	0.491444	0.0137854		0.412667	0.371667	0.392	0.392111	0.0205002		0.441333	0.459	0.522333	0.474222	0.0425915		0.367667	0.356667	0.345	0.356444	0.011335		0.511333	0.475333	0.475	0.487222	0.0208815
7.66667	0.516333	0.492667	0.492	0.500333	0.0138604		0.422667	0.382	0.402	0.402222	0.0203342		0.451667	0.469667	0.533	0.484778	0.0427205		0.373667	0.363333	0.351333	0.362778	0.011177		0.516333	0.484667	0.485	0.495333	0.0181873
7.83333	0.524667	0.499	0.500667	0.508111	0.0143617		0.429	0.390333	0.407667	0.409	0.0193678		0.461	0.479333	0.543	0.494444	0.0430379		0.379	0.367667	0.356333	0.367667	0.0113333		0.521333	0.491333	0.492333	0.501667	0.0170392
8	0.531667	0.505667	0.508	0.515111	0.0143849		0.434	0.396333	0.413333	0.414556	0.0188631		0.471	0.489	0.553	0.504333	0.0430968		0.384667	0.372333	0.361333	0.372778	0.011673		0.524667	0.496667	0.498	0.506444	0.015795
8.16667	0.539667	0.513	0.516	0.522889	0.0146072		0.442	0.407	0.423	0.424	0.0175214		0.481333	0.500333	0.563333	0.515	0.0429224		0.389667	0.378	0.368333	0.378667	0.0106823		0.531667	0.505667	0.507667	0.515	0.0144684
8.33333	0.546	0.52	0.523333	0.529778	0.0141474		0.448667	0.413667	0.430333	0.430889	0.0175066		0.490333	0.509333	0.573	0.524222	0.0432978		0.395333	0.382667	0.373	0.383667	0.0112002		0.537333	0.511667	0.514333	0.521111	0.014112
8.5	0.553	0.526667	0.531333	0.537	0.0140515		0.454333	0.421	0.437333	0.437556	0.0166678		0.499333	0.519	0.582333	0.533556	0.0433722		0.400667	0.386333	0.377333	0.388111	0.0117678		0.543333	0.517667	0.521	0.527333	0.0139563
8.66667	0.559333	0.533333	0.538667	0.543778	0.0137329		0.460333	0.428333	0.443	0.443889	0.0160185		0.508333	0.528	0.592	0.542778	0.0437472		0.405667	0.391667	0.381333	0.392889	0.0122126		0.549	0.523	0.527667	0.533222	0.0138618
8.83333	0.566333	0.540333	0.546667	0.551111	0.0135578		0.467333	0.439	0.453667	0.453333	0.0141696		0.518	0.538333	0.601667	0.552667	0.0436361		0.411	0.396667	0.388667	0.398778	0.0113153		0.557667	0.532	0.536667	0.542111	0.0136721
9	0.572667	0.547667	0.554667	0.558333	0.012897		0.472333	0.446333	0.460333	0.459667	0.0130128		0.525333	0.547	0.61	0.560778	0.0439827		0.415	0.401333	0.393333	0.403222	0.0109561		0.565	0.539	0.544	0.549333	0.0137961
9.16667	0.578	0.554333	0.562	0.564778	0.0120754		0.478	0.451333	0.467	0.465444	0.0134012		0.534	0.556	0.619	0.569667	0.0441173		0.419667	0.405667	0.398	0.407778	0.0109865		0.572	0.545333	0.551	0.556111	0.0140489
9.33333	0.584333	0.562	0.57	0.572111	0.0113153		0.484	0.459667	0.475333	0.473	0.0123333		0.542333	0.566333	0.628	0.578889	0.0441919		0.424	0.410667	0.404667	0.413111	0.00989575		0.580667	0.553333	0.56	0.564667	0.0142517
9.5	0.591	0.569333	0.578667	0.579667	0.0108679		0.49	0.467333	0.481667	0.479667	0.0114649		0.55	0.574333	0.636333	0.586889	0.0445151		0.429333	0.415667	0.409667	0.418222	0.0100793		0.588333	0.561667	0.567667	0.572556	0.0139894
9.66667	0.597333	0.576333	0.586	0.586556	0.010511		0.495	0.474333	0.489667	0.486333	0.010729		0.557333	0.581667	0.644667	0.594556	0.0450707		0.433667	0.419333	0.415	0.422667	0.00976957		0.595667	0.568667	0.575	0.579778	0.0141199
9.83333	0.604	0.583667	0.594	0.593889	0.0101671		0.500667	0.48	0.494333	0.491667	0.0105883		0.565333	0.59	0.653	0.602778	0.0452086		0.438	0.424	0.419	0.427	0.00984886		0.603	0.575667	0.582333	0.587	0.0142517
10	0.61	0.591	0.601667	0.600889	0.00952385		0.505667	0.486333	0.500667	0.497556	0.0100351		0.573	0.598667	0.661333	0.611	0.0454398		0.441667	0.428	0.424333	0.431333	0.00913479		0.610333	0.583333	0.590333	0.594667	0.0140119
10.1667	0.616333	0.597333	0.609333	0.607667	0.00960902		0.511	0.491333	0.507	0.503111	0.0103941		0.580333	0.606	0.669333	0.618556	0.0458092		0.446	0.432	0.428667	0.435556	0.00919742		0.617667	0.590333	0.596667	0.601556	0.0143075
10.3333	0.622667	0.604	0.616333	0.614333	0.00949269		0.515333	0.495667	0.510667	0.507222	0.0102758		0.587	0.613	0.676667	0.625556	0.0461331		0.45	0.435667	0.432	0.439222	0.00951218		0.623	0.596667	0.603333	0.607667	0.013691
10.5	0.629333	0.611667	0.624667	0.621889	0.00915504		0.521	0.502333	0.516333	0.513222	0.00971444		0.595333	0.620667	0.685	0.633667	0.0462253		0.454667	0.44	0.437333	0.444	0.00933333		0.63	0.603667	0.611	0.614889	0.0135906
10.6667	0.635333	0.618	0.632	0.628444	0.00919742		0.525333	0.507	0.522	0.518111	0.00976578		0.602	0.627667	0.691667	0.640444	0.0461788		0.458667	0.443	0.441333	0.447667	0.00956266		0.636333	0.611	0.617667	0.621667	0.0131318
10.8333	0.642667	0.626	0.64	0.636222	0.00895255		0.531	0.513333	0.528333	0.524222	0.00952385		0.611	0.638	0.7	0.649667	0.0456326		0.463	0.448	0.447	0.452667	0.00896289		0.644333	0.619333	0.626667	0.630111	0.012851
11	0.649333	0.632667	0.647333	0.643111	0.00910026		0.536333	0.519	0.534	0.529778	0.00940646		0.618	0.645333	0.707	0.656778	0.0455904		0.467	0.452333	0.451333	0.456889	0.00877074		0.650333	0.625667	0.633	0.636333	0.0126667
11.1667	0.655333	0.638667	0.653667	0.649222	0.00917928		0.540333	0.523	0.538333	0.533889	0.00948293		0.625667	0.652	0.713333	0.663667	0.0449827		0.470333	0.455333	0.455333	0.460333	0.00866025		0.656	0.632667	0.639333	0.642667	0.0120185
11.3333	0.661333	0.644667	0.660333	0.655444	0.00934721		0.545667	0.527667	0.542667	0.538667	0.00964365		0.632	0.659	0.719333	0.670111	0.0447143		0.474	0.459667	0.458333	0.464	0.00868588		0.661	0.638667	0.645333	0.648333	0.0114649
11.5	0.667667	0.651	0.666333	0.661667	0.00926163		0.550667	0.534	0.55	0.544889	0.00943594		0.64	0.667	0.726333	0.677778	0.0441643		0.478333	0.464	0.463667	0.468667	0.00837324		0.667	0.646333	0.652667	0.655333	0.0105883
11.6667	0.674	0.657	0.671667	0.667556	0.00921553		0.555	0.539667	0.555	0.549889	0.0088527		0.646333	0.673	0.731667	0.683667	0.0436552		0.481667	0.467333	0.468	0.472333	0.00808977		0.672	0.652	0.658667	0.660889	0.0101835
11.8333	0.679	0.662333	0.676667	0.672667	0.00902466		0.56	0.544	0.559333	0.554444	0.00905129		0.652667	0.679667	0.737333	0.689889	0.0432491		0.485667	0.470333	0.471667	0.475889	0.00849401		0.676	0.657667	0.663667	0.665778	0.00934721
12	0.684	0.666667	0.682	0.677556	0.00948293		0.565667	0.547333	0.564333	0.559111	0.0102216		0.659	0.685333	0.742	0.695444	0.0424137		0.489	0.473333	0.475	0.479111	0.00860448		0.679667	0.662333	0.668333	0.670111	0.00880236
12.1667	0.689333	0.671	0.686333	0.682222	0.0098338		0.569	0.553	0.567667	0.563222	0.00887777		0.664333	0.690667	0.746667	0.700556	0.042048		0.492333	0.477333	0.478	0.482556	0.00847436		0.682667	0.666667	0.672667	0.674	0.0080829
12.3333	0.694333	0.676	0.690667	0.687	0.00970109		0.573667	0.559	0.575667	0.569444	0.00910026		0.669667	0.696667	0.752	0.706111	0.0419713		0.495667	0.482333	0.484333	0.487444	0.00719053		0.687667	0.672667	0.678333	0.679556	0.00757432
12.5	0.699	0.680333	0.694333	0.691222	0.00971444		0.579	0.562667	0.579333	0.573667	0.00952774		0.676	0.702333	0.756333	0.711556	0.040953		0.499667	0.485	0.487333	0.490667	0.00788106		0.69	0.676667	0.682	0.682889	0.00671096
12.6667	0.703	0.683667	0.697	0.694556	0.00989575		0.583	0.567	0.583667	0.577889	0.00943594		0.681	0.707	0.759333	0.715778	0.0398976		0.502667	0.487667	0.490667	0.493667	0.00793725		0.692333	0.68	0.685	0.685778	0.00620334
12.8333	0.706333	0.687333	0.700333	0.698	0.00971253		0.587667	0.571	0.588333	0.582333	0.00982061		0.685667	0.712	0.762667	0.720111	0.0391356		0.505333	0.491	0.493	0.496444	0.00776268		0.694667	0.682667	0.687333	0.688222	0.00604918
13	0.709	0.69	0.702333	0.700444	0.00963981		0.592333	0.575	0.593333	0.586889	0.0103082		0.69	0.716	0.766	0.724	0.0386264		0.509333	0.494667	0.497	0.500333	0.00788106		0.697	0.685667	0.690333	0.691	0.005696
13.1667	0.711667	0.692333	0.704667	0.702889	0.0097885		0.595333	0.580333	0.598	0.591222	0.00952385		0.694667	0.720667	0.769	0.728111	0.0377217		0.511667	0.498	0.501333	0.503667	0.00712585		0.698	0.688667	0.692667	0.693111	0.00468251
13.3333	0.714	0.694667	0.706333	0.705	0.00973539		0.6	0.584	0.601667	0.595222	0.00975439		0.698333	0.724333	0.770667	0.731111	0.0366399		0.515333	0.500333	0.503667	0.506444	0.00787636		0.699667	0.690333	0.694333	0.694778	0.00468251
13.5	0.715333	0.696667	0.708	0.706667	0.00940449		0.604333	0.588	0.607333	0.599889	0.0104048		0.701667	0.727667	0.773	0.734111	0.0361007		0.518333	0.504	0.508	0.510111	0.0073962		0.701	0.693333	0.696667	0.697	0.00384419
13.6667	0.716667	0.698	0.708667	0.707778	0.00936503		0.608333	0.591667	0.610333	0.603444	0.0102488		0.704667	0.730667	0.774667	0.736667	0.0353836		0.520667	0.506333	0.511	0.512667	0.00731057		0.701333	0.694333	0.697667	0.697778	0.00350132
13.8333	0.718	0.699	0.71	0.709	0.00953939		0.612333	0.596333	0.613667	0.607444	0.00964557		0.707333	0.733333	0.776333	0.739	0.0348473		0.524	0.51	0.513667	0.515889	0.00725973		0.704667	0.695333	0.698333	0.699444	0.00476484
14	0.718667	0.700333	0.710333	0.709778	0.00917928		0.616333	0.601667	0.619333	0.612444	0.00945359		0.709667	0.736	0.777667	0.741111	0.0342869		0.527333	0.512667	0.517	0.519	0.0075351		0.705333	0.696667	0.699667	0.700556	0.00440118
14.1667	0.719333	0.701	0.711	0.710444	0.00917928		0.62	0.605	0.623	0.616	0.00964365		0.712	0.738333	0.779	0.743111	0.0337546		0.53	0.516	0.52	0.522	0.0072111		0.702333	0.697333	0.7	0.699889	0.00250185
14.3333	0.719667	0.701333	0.711333	0.710778	0.00917928		0.623667	0.610667	0.628333	0.620889	0.00915504		0.714	0.74	0.78	0.744667	0.0332466		0.533333	0.519333	0.524667	0.525778	0.00706583		0.702667	0.698333	0.700667	0.700556	0.0021688
14.5	0.719667	0.701333	0.710667	0.710556	0.00916717		0.626	0.614	0.632667	0.624222	0.00945947		0.715	0.742333	0.78	0.745778	0.0326366		0.535667	0.521333	0.527333	0.528111	0.00719825		0.701333	0.698333	0.700667	0.700111	0.00157527
14.6667	0.719	0.700667	0.710667	0.710111	0.00917928		0.629	0.619	0.636667	0.628222	0.00885898		0.716667	0.743667	0.780667	0.747	0.0321299		0.538333	0.524333	0.530333	0.531	0.00702377		0.701333	0.698333	0.700333	0.7	0.00152753
14.8333	0.719333	0.700667	0.710333	0.710111	0.00933532		0.632	0.622	0.639667	0.631222	0.00885898		0.717667	0.744333	0.780667	0.747556	0.0316234		0.540667	0.526667	0.533333	0.533556	0.00700265		0.7	0.697333	0.699333	0.698889	0.00138778
15	0.718667	0.7	0.709333	0.709333	0.00933333		0.633667	0.625667	0.641667	0.633667	0.008		0.718	0.745	0.780333	0.747778	0.0312594		0.543	0.53	0.536	0.536333	0.00650641		0.705333	0.696333	0.698667	0.700111	0.00467063
15.1667	0.718	0.699	0.707667	0.708222	0.00951218		0.635	0.630667	0.646667	0.637444	0.00827535		0.718667	0.746	0.779333	0.748	0.0303827		0.545	0.533	0.54	0.539333	0.00602771		0.696667	0.696	0.698	0.696889	0.00101835
15.3333	0.716667	0.697333	0.707	0.707	0.00966667		0.636	0.634	0.649333	0.639778	0.00833556		0.718333	0.746	0.777667	0.747333	0.0296891		0.547333	0.535333	0.542	0.541556	0.00601233		0.695333	0.695	0.696667	0.695667	0.000881917
15.5	0.715667	0.696333	0.705667	0.705889	0.00966858		0.637	0.638667	0.653333	0.643	0.00898765		0.719333	0.747	0.776333	0.747556	0.0285041		0.55	0.538333	0.546667	0.545	0.00600925		0.694333	0.694333	0.696	0.694889	0.00096225
15.6667	0.714667	0.695	0.703667	0.704444	0.00985638		0.637667	0.639333	0.654	0.643667	0.00898765		0.719	0.746333	0.773667	0.746333	0.0273333		0.552	0.540667	0.548	0.546889	0.00574779		0.693333	0.692	0.694333	0.693222	0.00117063
15.8333	0.713667	0.693667	0.702333	0.703222	0.0100296		0.639	0.643	0.657333	0.646444	0.00963981		0.717667	0.745667	0.772	0.745111	0.0271709		0.554	0.543	0.552333	0.549778	0.00592859		0.69	0.691333	0.693	0.691444	0.00150308
16	0.711667	0.692	0.700667	0.701444	0.00985638		0.639	0.645	0.659333	0.647778	0.0104474		0.718	0.745333	0.77	0.744444	0.0260114		0.555667	0.545333	0.554333	0.551778	0.00562073		0.695333	0.689667	0.691667	0.692222	0.00287389
16.1667	0.71	0.690667	0.699333	0.7	0.00968389		0.639	0.647	0.661333	0.649111	0.0113153		0.716667	0.744333	0.767667	0.742889	0.0255307		0.557333	0.546667	0.557667	0.553889	0.00625685		0.686667	0.687667	0.689333	0.687889	0.00134715
16.3333	0.708	0.689333	0.698	0.698444	0.00934127		0.638333	0.649667	0.662667	0.650222	0.0121762		0.715	0.742667	0.765333	0.741	0.025208		0.559333	0.549	0.559667	0.556	0.00606447		0.685	0.685667	0.687667	0.686111	0.00138778
16.5	0.705667	0.687667	0.696333	0.696556	0.00900206		0.638	0.651333	0.664	0.651111	0.0130014		0.713333	0.741	0.763667	0.739333	0.025208		0.559333	0.551333	0.562333	0.557667	0.00568624		0.682667	0.684	0.685667	0.684111	0.00150308
16.6667	0.704	0.686667	0.695	0.695222	0.0086688		0.637333	0.653667	0.666667	0.652556	0.0146982		0.711	0.738667	0.762667	0.737444	0.025855		0.561333	0.553333	0.565333	0.56	0.0061101		0.681667	0.683	0.684333	0.683	0.00133333
16.8333	0.702667	0.685333	0.694	0.694	0.00866667		0.637	0.654667	0.666667	0.652778	0.0149233		0.709667	0.736667	0.760667	0.735667	0.0255147		0.562667	0.555333	0.567333	0.561778	0.00604918		0.683333	0.681667	0.682667	0.682556	0.00083887
17	0.701	0.684	0.692333	0.692444	0.00850054		0.636667	0.655667	0.666333	0.652889	0.0150271		0.708	0.735	0.758333	0.733778	0.0251889		0.563667	0.557333	0.569667	0.563556	0.00616742		0.679333	0.680667	0.681	0.680333	0.000881917
17.1667	0.699333	0.683	0.691333	0.691222	0.00816723		0.634667	0.657667	0.668	0.653444	0.0170631		0.705333	0.733667	0.757333	0.732111	0.0260349		0.565	0.558667	0.572667	0.565444	0.00701057		0.68	0.679667	0.679667	0.679778	0.00019245
17.3333	0.698	0.682	0.690667	0.690222	0.00800925		0.633667	0.659333	0.668	0.653667	0.0178543		0.704	0.732	0.757	0.731	0.0265141		0.565667	0.560667	0.575	0.567111	0.00727502		0.677667	0.679	0.678667	0.678444	0.000693889
17.5	0.696667	0.681	0.689333	0.689	0.00783865		0.633	0.658667	0.667	0.652889	0.0177211		0.702	0.730667	0.756	0.729556	0.0270171		0.566	0.562	0.576333	0.568111	0.0073962		0.676333	0.678	0.677333	0.677222	0.00083887
17.6667	0.695	0.680333	0.688333	0.687889	0.00734343		0.631667	0.658667	0.667667	0.652667	0.018735		0.701333	0.729667	0.755	0.728667	0.0268473		0.566667	0.563333	0.578333	0.569444	0.00787636		0.675333	0.677	0.676333	0.676222	0.00083887
17.8333	0.694	0.679667	0.687667	0.687111	0.0071828		0.630333	0.658333	0.667333	0.652	0.0192959		0.7	0.728333	0.754	0.727444	0.027011		0.566333	0.565	0.580333	0.570556	0.00849401		0.673667	0.676	0.674667	0.674778	0.00117063
18	0.693333	0.679333	0.687	0.686556	0.00701057		0.63	0.658333	0.666333	0.651556	0.0190914		0.698333	0.727333	0.752667	0.726111	0.0271873		0.567667	0.567	0.581333	0.572	0.00808977		0.673	0.675	0.673667	0.673889	0.00101835
18.1667	0.692333	0.678333	0.686333	0.685667	0.00702377		0.628	0.659333	0.667	0.651444	0.0206622		0.697667	0.726333	0.753	0.725667	0.0276727		0.567	0.567	0.584333	0.572778	0.0100074		0.673333	0.674667	0.672667	0.673556	0.00101835
18.3333	0.691333	0.678	0.685333	0.684889	0.00667777		0.626667	0.657333	0.666	0.65	0.0206667		0.696	0.725	0.752333	0.724444	0.0281708		0.567333	0.567667	0.585	0.573333	0.010105		0.672333	0.673333	0.671667	0.672444	0.00083887
18.5	0.690333	0.677667	0.685	0.684333	0.00635959		0.625667	0.657	0.665667	0.649444	0.0210432		0.695667	0.724333	0.751333	0.723778	0.0278375		0.568	0.568667	0.586333	0.574333	0.0103976		0.672333	0.673667	0.671	0.672333	0.00133333
18.6667	0.69	0.676667	0.684333	0.683667	0.00669162		0.624	0.654667	0.664333	0.647667	0.0210581		0.695	0.723667	0.750667	0.723111	0.0278375		0.567667	0.569333	0.587	0.574667	0.0107134		0.672	0.672667	0.670333	0.671667	0.00120185
18.8333	0.689333	0.676667	0.684	0.683333	0.00635959		0.621667	0.654333	0.662333	0.646111	0.0215441		0.694	0.723667	0.75	0.722556	0.0280165		0.567333	0.570333	0.587	0.574889	0.0105952		0.670333	0.672	0.669	0.670444	0.00150308
19	0.689333	0.676333	0.683667	0.683111	0.00651778		0.620667	0.655333	0.663667	0.646556	0.0228043		0.693333	0.723333	0.750333	0.722333	0.0285132		0.568	0.571667	0.590333	0.576667	0.0119768		0.671	0.672333	0.669333	0.670889	0.00150308
19.1667	0.688333	0.676	0.682667	0.682333	0.00617342		0.619	0.653667	0.663	0.645222	0.0231836		0.692333	0.722667	0.750333	0.721778	0.0290102		0.568	0.572333	0.591333	0.577222	0.0124112		0.671667	0.672333	0.668667	0.670889	0.00195316
19.3333	0.687333	0.675	0.681667	0.681333	0.00617342		0.616667	0.651	0.661	0.642889	0.023253		0.691333	0.721	0.749	0.720444	0.0288373		0.566333	0.571	0.590333	0.575889	0.012725		0.67	0.671	0.667667	0.669556	0.00171053
19.5	0.687667	0.676	0.682333	0.682	0.00584047		0.615	0.650333	0.659667	0.641667	0.0235608		0.691	0.721667	0.749333	0.720667	0.0291795		0.566667	0.572	0.592333	0.577	0.0135442		0.67	0.671	0.668	0.669667	0.00152753
19.6667	0.687	0.675333	0.681667	0.681333	0.00584047		0.613	0.648333	0.658667	0.64	0.0239467		0.690667	0.721	0.749	0.720222	0.0291744		0.566333	0.572333	0.592667	0.577111	0.0138015		0.669	0.670667	0.666667	0.668778	0.00200924
19.8333	0.686667	0.674667	0.680667	0.680667	0.006		0.611667	0.647667	0.658	0.639111	0.0243227		0.689667	0.721	0.748667	0.719778	0.029519		0.565667	0.573	0.593333	0.577333	0.0143333		0.668667	0.670333	0.666667	0.668556	0.00183586
20	0.685667	0.673333	0.679667	0.679556	0.00616742		0.610333	0.645667	0.656	0.637333	0.0239467		0.689	0.719667	0.748667	0.719111	0.0298372		0.565667	0.571667	0.593	0.576778	0.0143656		0.667667	0.669	0.665667	0.667444	0.00167774
20.1667	0.685333	0.673	0.679	0.679111	0.00616742		0.609667	0.644667	0.655667	0.636667	0.0240208		0.688333	0.72	0.748333	0.718889	0.0300154		0.565333	0.572667	0.594	0.577333	0.0148922		0.667667	0.668667	0.665667	0.667333	0.00152753
20.3333	0.683667	0.672	0.678	0.677889	0.00583413		0.607667	0.643	0.654667	0.635111	0.024473		0.688	0.719667	0.749	0.718889	0.0305074		0.564333	0.572333	0.594667	0.577111	0.0157209		0.666667	0.667333	0.664333	0.666111	0.00157527
20.5	0.683	0.671	0.677667	0.677222	0.00601233		0.607	0.641	0.652	0.633333	0.0234592		0.687667	0.719667	0.748333	0.718556	0.0303486		0.563667	0.572333	0.594667	0.576889	0.0159942		0.665333	0.666667	0.663333	0.665111	0.00167774
20.6667	0.682333	0.670333	0.676667	0.676444	0.00600309		0.605333	0.639333	0.651	0.631889	0.0237261		0.687333	0.719667	0.749	0.718667	0.0308455		0.563	0.572333	0.595667	0.577	0.0168259		0.664333	0.665333	0.663	0.664222	0.00117063
20.8333	0.680333	0.668	0.677	0.675111	0.00637995		0.605	0.637667	0.648667	0.630444	0.0227116		0.686667	0.719333	0.748	0.718	0.0306884		0.562667	0.571333	0.594667	0.576222	0.0165507		0.662	0.664	0.661333	0.662444	0.00138778
21	0.679667	0.667333	0.675	0.674	0.00622718		0.604333	0.635667	0.648	0.629333	0.0225117		0.686333	0.719333	0.748	0.717889	0.0308587		0.562	0.572	0.595	0.576333	0.0169214		0.661333	0.662667	0.661	0.661667	0.000881917
21.1667	0.678	0.666	0.673	0.672333	0.00602771		0.603667	0.634333	0.645667	0.627889	0.021729		0.685333	0.718667	0.747	0.717	0.0308671		0.561667	0.571667	0.594667	0.576	0.0169214		0.659333	0.661	0.66	0.660111	0.00083887
21.3333	0.676333	0.664667	0.672	0.671	0.00589727		0.602667	0.633333	0.645667	0.627222	0.0221418		0.684667	0.718333	0.747	0.716667	0.0312001		0.561	0.571667	0.594667	0.575778	0.0172057		0.658667	0.66	0.659	0.659222	0.000693889
21.5	0.675	0.663	0.671	0.669667	0.0061101		0.602	0.631333	0.643333	0.625556	0.0212638		0.683333	0.717333	0.746	0.715556	0.0313711		0.559333	0.57	0.594333	0.574556	0.0179392		0.657333	0.658	0.657333	0.657556	0.0003849
21.6667	0.673333	0.662	0.671333	0.668889	0.00604918		0.601667	0.629333	0.642	0.624333	0.0206263		0.682	0.716	0.744667	0.714222	0.0313711		0.558	0.569333	0.594333	0.573889	0.0185901		0.656333	0.657	0.656667	0.656667	0.000333333
21.8333	0.672	0.661	0.669667	0.667556	0.00579591		0.600667	0.627	0.640667	0.622778	0.0203315		0.680667	0.714667	0.743667	0.713	0.0315331		0.557667	0.569667	0.594	0.573778	0.0185123		0.655	0.655333	0.655333	0.655222	0.00019245
22	0.671	0.66	0.669	0.666667	0.00585947		0.600667	0.625667	0.640333	0.622222	0.0200564		0.679333	0.713333	0.743	0.711889	0.0318579		0.556	0.569333	0.594	0.573111	0.0192796		0.653333	0.654333	0.654667	0.654111	0.000693889
22.1667	0.670333	0.659667	0.668	0.666	0.00560753		0.600333	0.625667	0.640333	0.622111	0.0202356		0.678	0.712667	0.742333	0.711	0.032199		0.556333	0.568333	0.594	0.572889	0.0192421		0.652667	0.653667	0.653333	0.653222	0.000509175
22.3333	0.669333	0.659	0.667333	0.665222	0.00548061		0.599667	0.623	0.639	0.620556	0.0197803		0.676333	0.711	0.741333	0.709556	0.0325241		0.554667	0.567667	0.594	0.572111	0.0200398		0.651667	0.652	0.652333	0.652	0.000333333
22.5	0.668667	0.658667	0.666667	0.664667	0.0052915		0.598333	0.621333	0.638	0.619222	0.0199174		0.674667	0.709667	0.740333	0.708222	0.0328572		0.553333	0.567	0.593667	0.571333	0.0205129		0.650333	0.651333	0.651333	0.651	0.00057735
22.6667	0.667667	0.658333	0.667667	0.664556	0.0053886		0.598	0.620333	0.637333	0.618556	0.0197268		0.673333	0.708333	0.739667	0.707111	0.0331836		0.553	0.567	0.593667	0.571222	0.0206595		0.65	0.65	0.65	0.65	0
22.8333	0.667	0.657333	0.665	0.663111	0.00510265		0.597	0.619333	0.636	0.617444	0.0195685		0.671333	0.706667	0.738667	0.705556	0.0336804		0.551	0.566	0.593	0.57	0.0212838		0.648333	0.648333	0.648667	0.648444	0.00019245
23	0.666333	0.657667	0.664667	0.662889	0.00459871		0.596667	0.619	0.636667	0.617444	0.0200453		0.670667	0.706	0.738333	0.705	0.0338444		0.551	0.565667	0.593667	0.570111	0.0216778		0.648333	0.648333	0.648667	0.648444	0.00019245
23.1667	0.666	0.657333	0.664333	0.662556	0.00459871		0.595667	0.617	0.634333	0.615667	0.0193678		0.669	0.704667	0.737333	0.703667	0.0341776		0.548333	0.563667	0.591667	0.567889	0.021973		0.647333	0.647	0.647	0.647111	0.00019245
23.3333	0.666333	0.657667	0.664333	0.662778	0.00453791		0.595333	0.615667	0.634	0.615	0.019342		0.668333	0.704	0.736333	0.702889	0.0340136		0.548333	0.563667	0.592	0.568	0.0221535		0.646333	0.646667	0.646667	0.646556	0.00019245
23.5	0.665333	0.656667	0.665333	0.662444	0.0050037		0.594	0.615	0.633333	0.614111	0.0196817		0.667	0.703333	0.736	0.702111	0.0345162		0.547	0.562667	0.591667	0.567111	0.0226626		0.646333	0.646333	0.645667	0.646111	0.0003849
23.6667	0.665333	0.656333	0.663	0.661556	0.00467063		0.593333	0.613667	0.632	0.613	0.019342		0.666333	0.702	0.734667	0.701	0.0341776		0.546	0.561667	0.591	0.566222	0.0228433		0.645667	0.645333	0.644333	0.645111	0.000693889
23.8333	0.664667	0.656333	0.663	0.661333	0.00440959		0.592	0.613	0.631333	0.612111	0.0196817		0.665333	0.702	0.734333	0.700556	0.0345227		0.544667	0.561	0.590667	0.565444	0.0233198		0.644667	0.645333	0.644	0.644667	0.000666667
24	0.665	0.656667	0.662667	0.661444	0.00429901		0.591333	0.612	0.63	0.611111	0.0193487		0.665	0.701333	0.733667	0.7	0.0343527		0.544333	0.561	0.589667	0.565	0.0229298		0.645	0.644667	0.643667	0.644444	0.000693889

## Sheet: Figure 5c
	WT CYE SDS 0.001 %					ΔlolA1 CYE SDS 0.001 %					ΔlolB1 CYE SDS 0.001 %					ΔlolA1ΔlolB1 CYE SDS 0.001 %						WT CYE SDS 0.005 %					ΔlolA1 CYE SDS 0.005 %					ΔlolB1 CYE SDS 0.005 %					ΔlolA1ΔlolB1 CYE SDS 0.005 %						WT CYE EDTA 0.2 mM					ΔlolA1 CYE EDTA 0.2 mM
Time (hours)	rep1	rep2	rep3	Mean	SD	rep1	rep2	rep3	Mean	SD	rep1	rep2	rep3	Mean	SD	rep1	rep2	rep3	Mean	SD		rep1	rep2	rep3	Mean	SD	rep1	rep2	rep3	Mean	SD	rep1	rep2	rep3	Mean	SD	rep1	rep2	rep3	Mean	SD		rep1	rep2	rep3	Mean	SD	rep1	rep2
24	1.27767	1.225	1.244	1.24889	0.0266715	1.18333	1.069	1.053	1.10178	0.0710808	1.283	1.207	1.21567	1.23522	0.0416031	1.15233	1.16233	1.07033	1.12833	0.0504777		1.205	1.06633	1.101	1.12411	0.0721644	0.174	0.112333	0.166333	0.150889	0.0336094	1.03667	0.696333	0.846	0.859667	0.170578	0.012	0.021	0.0703333	0.0344444	0.0314048		1.225	1.17167	1.169	1.18856	0.03159	1.179	1.07967
[truncated: 93 more columns]

## Sheet: Figure 6c
	Blank (H2O + starch)			WT	ΔlolB1+lolB1C17G			ΔlolB1+lolB1Δ73-76-His			ΔlolB1+lolB1Δ223-243-His							Blank (H2O + starch)			WT			ΔlolB1+lolB1L74E-His						Blank (H2O + starch)			WT	ΔlolB1+lolB1-His
	rep1	rep2 (same exp)	rep3 (same exp)	rep1	rep1	rep2	rep3	rep1	rep2	rep3	rep1	rep2	rep3					rep1	rep2 (same exp)	rep3	rep1	rep2	rep3	rep1	rep2	rep3				rep1	rep2 (same exp)	rep3 (same exp)	rep1	rep1	rep2	rep3
raw values	0.0721	0.0721	0.0721	0.4455	0.4545	0.5183	0.4582	0.2618	0.2887	0.2813	0.4718	0.4664	0.4734				raw values	0.0702	0.0702	0.0743	0.8533	0.812	0.7372	0.7506	0.7465	0.7688			raw values	0.0765	0.0765	0.0765	0.6272	0.6746	0.5952	0.6511
Blank correction	0	0	0	0.3734	0.3824	0.4462	0.3861	0.1897	0.2166	0.2092	0.3997	0.3943	0.4013				Blank correction	0	0	0	0.7831	0.7418	0.6629	0.6804	0.6763	0.6945			Blank correction	0	0	0	0.5507	0.5981	0.5187	0.5746
	WT	ΔlolB1+lolB1C17G	ΔlolB1+lolB1Δ73-76-His	ΔlolB1+lolB1Δ223-243-His																WT	ΔlolB1+lolB1L74E-His													WT	ΔlolB1+lolB1-His
rep1	0.3734	0.3824	0.1897	0.3997															rep1	0.7831	0.6804												rep1	0.5507	0.5981
rep2		0.4462	0.2166	0.3943															rep2	0.7418	0.6763												rep2		0.5187
rep3		0.3861	0.2092	0.4013															rep3	0.6629	0.6945												rep3		0.5746
Ratio rep1 %	100	102.41	50.8034	107.043															Mean	0.729267													Ratio rep1 %		108.607
Ratio rep2 %	100	119.497	58.0075	105.597															Ratio rep1 %		93.2992												Ratio rep2 %		94.1892
Ratio rep3 %	100	103.401	56.0257	107.472															Ratio rep2 %		92.737												Ratio rep3 %		104.34
Mean %	100	108.436	54.9455	106.704															Ratio rep3 %		95.2327												Mean %		102.379
SD	0	9.5915	3.72152	0.982292															Mean %		93.7563												SD		7.40637
																			SD		1.30911

## Sheet: Figure 7c
	Blank (H2O + starch)			WT			ΔlolA1			ΔlolB1			ΔlolA1ΔlolB1						Blank (H2O + starch)			WT	ΔlolA1+lolAEc			ΔlolA1ΔlolB1+lolAlolBEc						Blank (H2O + starch)			WT	ΔlolB1+lolBEc
	rep1	rep2 (same exp)	rep3	rep1	rep2	rep3	rep1	rep2	rep3	rep1	rep2	rep3	rep1	rep2	rep3				rep1	rep2 (same exp)	rep3 (same exp)	rep1	rep1	rep2	rep3	rep1	rep2	rep3				rep1	rep2 (same exp)	rep3 (same exp)	rep1	rep1	rep2	rep3
raw values	0.0702	0.0702	0.0743	0.8533	0.812	0.7372	0.5267	0.5795	0.4224	0.4277	0.4266	0.4116	0.4385	0.4137	0.413			raw values	0.0765	0.0765	0.0765	0.6272	0.3619	0.3764	0.376	0.3775	0.367	0.3492			raw values	0.0721	0.0721	0.0721	0.4455	0.2374	0.25	0.2516
Blank correction	0	0	0	0.7831	0.7418	0.6629	0.4565	0.5093	0.3481	0.3575	0.3564	0.3373	0.3683	0.3435	0.3387			Blank correction	0	0	0	0.5507	0.2854	0.2999	0.2995	0.301	0.2905	0.2727			Blank correction	0	0	0	0.3734	0.1653	0.1779	0.1795
	WT	ΔlolA1	ΔlolB1	ΔlolA1ΔlolB1																		WT	ΔlolA1+lolAEc	ΔlolA1ΔlolB1+lolAlolBEc											WT	ΔlolB1+lolBEc
rep1	0.7831	0.4565	0.3575	0.3683																	rep1	0.5507	0.2854	0.301										rep1	0.3734	0.1653
rep2	0.7418	0.5093	0.3564	0.3435																	rep2		0.2999	0.2905										rep2		0.1779
rep3	0.6629	0.3481	0.3373	0.3387																	rep3		0.2995	0.2727										rep3		0.1795
Mean	0.729267																				Ratio rep1 %	100	51.825	54.6577										Ratio rep1 %	100	44.2689
Ratio rep1 %	100	62.5971	49.0218	50.5028																	Ratio rep2 %	100	54.458	52.751										Ratio rep2 %	100	47.6433
Ratio rep2 %	100	69.8373	48.871	47.1021																	Ratio rep3 %	100	54.3853	49.5188										Ratio rep3 %	100	48.0718
Ratio rep3 %	100	47.7329	46.2519	46.4439																	Mean %	100	53.5561	52.3092										Mean %	100	46.6613
Mean %	100	60.0558	48.0483	48.0163																	SD	0	1.49964	2.5978										SD	0	2.08295
SD	0	11.2692	1.55749	2.17839

## Sheet: Figure 9b
	Blank (H2O + starch)			WT			ΔlolA1			ΔlolA1+lolA1			ΔlolB1			ΔlolB1+lolB1						Blank (H2O + starch)			WT	ΔlolA1 + lolACc			ΔlolB1+lolBCc
	rep1	rep2 (same exp)	rep3	rep1	rep2	rep3	rep1	rep2	rep3	rep1	rep2	rep3	rep1	rep2	rep3	rep1	rep2	rep3				rep1	rep2 (same exp)	rep3	rep1	rep1	rep2	rep3	rep1	rep2	rep3
raw values	0.0702	0.0702	0.0743	0.8533	0.812	0.7372	0.5267	0.5795	0.4224	0.8534	0.766	0.7655	0.4277	0.4266	0.4116	0.7538	0.7025	0.7285			raw values	0.0721	0.0721	0.0721	0.4455	0.4546	0.442	0.4377	0.4008	0.4658	0.4245
Blank correction	0	0	0	0.7831	0.7418	0.6629	0.4565	0.5093	0.3481	0.7832	0.6958	0.6912	0.3575	0.3564	0.3373	0.6836	0.6323	0.6542			Blank correction	0	0	0	0.3734	0.3825	0.3699	0.3656	0.3287	0.3937	0.3524
	WT	ΔlolA1	ΔlolA1+lolA1	ΔlolB1	ΔlolB1+lolB1																			WT	ΔlolA1+lolACc	ΔlolB1+lolBCc
rep1	0.7831	0.4565	0.7832	0.3575	0.6836																		rep1	0.3734	0.3825	0.3287
rep2	0.7418	0.5093	0.6958	0.3564	0.6323																		rep2		0.3699	0.3937
rep3	0.6629	0.3481	0.6912	0.3373	0.6542																		rep3		0.3656	0.3524
Mean	0.729267																						Ratio rep1 %	100	102.437	88.0289
Ratio rep1 %	100	62.5971	107.396	49.0218	93.738																		Ratio rep2 %	100	99.0627	105.437
Ratio rep2 %	100	69.8373	95.4109	48.871	86.7035																		Ratio rep3 %	100	97.9111	94.376
Ratio rep3 %	100	47.7329	94.7801	46.2519	89.7066																		Mean %	100	99.8036	95.9472
Mean %	100	60.0558	99.1955	48.0483	90.0494																		SD	0	2.3522	8.80952
SD	0	11.2692	7.10842	1.55749	3.52974

## Sheet: Figure 9c
	WT MM						ΔlolA1 MM						ΔlolB1 MM						ΔlolA1 + lolA1 MM						ΔlolA1 + lolAcc5 MM						ΔlolB1 + lolBcc5 MM
Time	rep1	rep2	rep3	Mean	SD		rep1	rep2	rep3	Mean	SD		rep1	rep2	rep3	Mean	SD		rep1	rep2	rep3	Mean	SD		rep1	rep2	rep3	Mean	SD		rep1	rep2	rep3	Mean	SD
0	0.0203333	0.0186667	0.0193333	0.0194444	0.00083887		0.0263333	0.0163333	0.0173333	0.02	0.00550757		0.022	0.017	0.0193333	0.0194444	0.00250185		0.0233333	0.0206667	0.0236667	0.0225556	0.00164429		0.0183333	0.0266667	0.0263333	0.0237778	0.00471797		0.05	0.0286667	0.0403333	0.0396667	0.0106823
0.166667	0.021	0.0193333	0.0196667	0.02	0.000881917		0.0276667	0.0166667	0.0183333	0.0208889	0.00592859		0.0226667	0.017	0.0193333	0.0196667	0.002848		0.0236667	0.0206667	0.0236667	0.0226667	0.00173205		0.0196667	0.0283333	0.027	0.025	0.00466667		0.058	0.031	0.0353333	0.0414444	0.0145003
0.333333	0.022	0.02	0.0203333	0.0207778	0.00107152		0.0296667	0.0176667	0.02	0.0224444	0.00636251		0.0236667	0.018	0.021	0.0208889	0.00283497		0.0243333	0.0216667	0.0236667	0.0232222	0.00138778		0.0216667	0.027	0.0273333	0.0253333	0.0031798		0.0613333	0.0316667	0.0296667	0.0408889	0.0177336
0.5	0.023	0.0206667	0.021	0.0215556	0.00126198		0.0313333	0.019	0.021	0.0237778	0.00661928		0.0246667	0.019	0.0216667	0.0217778	0.00283497		0.0246667	0.022	0.0236667	0.0234444	0.00134715		0.0213333	0.0276667	0.0276667	0.0255556	0.00365655		0.0626667	0.0333333	0.0303333	0.0421111	0.0178647
0.666667	0.0236667	0.022	0.0216667	0.0224444	0.00107152		0.033	0.0203333	0.0223333	0.0252222	0.00680958		0.0256667	0.02	0.0233333	0.023	0.002848		0.0253333	0.0226667	0.0236667	0.0238889	0.00134715		0.0233333	0.0283333	0.028	0.0265556	0.0027955		0.0643333	0.0336667	0.0313333	0.0431111	0.018416
0.833333	0.0253333	0.0233333	0.023	0.0238889	0.00126198		0.0346667	0.022	0.024	0.0268889	0.00680958		0.027	0.021	0.0243333	0.0241111	0.00300617		0.0263333	0.0236667	0.0236667	0.0245556	0.0015396		0.024	0.029	0.0293333	0.0274444	0.00298763		0.0656667	0.038	0.033	0.0455556	0.0175952
1	0.0263333	0.024	0.0233333	0.0245556	0.00157527		0.0363333	0.0233333	0.0256667	0.0284444	0.00693088		0.0283333	0.022	0.026	0.0254444	0.00320301		0.027	0.0243333	0.0233333	0.0248889	0.00189541		0.0256667	0.0303333	0.0306667	0.0288889	0.0027955		0.0666667	0.0376667	0.0343333	0.0462222	0.0177837
1.16667	0.028	0.0253333	0.025	0.0261111	0.00164429		0.0386667	0.0253333	0.028	0.0306667	0.00705534		0.03	0.0236667	0.0276667	0.0271111	0.00320301		0.028	0.0246667	0.0233333	0.0253333	0.0024037		0.0266667	0.032	0.0316667	0.0301111	0.00298763		0.067	0.037	0.0353333	0.0464444	0.0178211
1.33333	0.03	0.0273333	0.0263333	0.0278889	0.00189541		0.0413333	0.027	0.0306667	0.033	0.0074461		0.0316667	0.025	0.0296667	0.0287778	0.00342107		0.029	0.0263333	0.024	0.0264444	0.00250185		0.0276667	0.0333333	0.0336667	0.0315556	0.003372		0.0676667	0.0393333	0.037	0.048	0.0170717
1.5	0.032	0.0293333	0.028	0.0297778	0.0020367		0.0443333	0.0296667	0.033	0.0356667	0.00768838		0.034	0.027	0.032	0.031	0.00360555		0.03	0.0273333	0.024	0.0271111	0.00300617		0.0286667	0.0353333	0.0353333	0.0331111	0.003849		0.07	0.0416667	0.0393333	0.0503333	0.0170717
1.66667	0.035	0.032	0.03	0.0323333	0.00251661		0.0483333	0.0326667	0.0373333	0.0394444	0.00804386		0.037	0.03	0.035	0.034	0.00360555		0.032	0.0286667	0.0246667	0.0284444	0.00367171		0.03	0.0373333	0.038	0.0351111	0.00443889		0.0713333	0.044	0.0423333	0.0525556	0.0162834
1.83333	0.0373333	0.0343333	0.032	0.0345556	0.0026736		0.0513333	0.035	0.0396667	0.042	0.00841295		0.039	0.0316667	0.038	0.0362222	0.00397678		0.033	0.03	0.025	0.0293333	0.00404145		0.0316667	0.0393333	0.04	0.037	0.00463081		0.0736667	0.0473333	0.0446667	0.0552222	0.0160289
2	0.0413333	0.0373333	0.034	0.0375556	0.00367171		0.055	0.038	0.0436667	0.0455556	0.00865598		0.0423333	0.0343333	0.0413333	0.0393333	0.0043589		0.035	0.032	0.0256667	0.0308889	0.00476484		0.0326667	0.041	0.0426667	0.0387778	0.00535758		0.075	0.051	0.0486667	0.0582222	0.0145767
2.16667	0.0456667	0.041	0.037	0.0412222	0.0043376		0.0593333	0.042	0.0476667	0.0496667	0.00883805		0.0463333	0.0376667	0.0453333	0.0431111	0.00474146		0.0366667	0.0333333	0.026	0.032	0.0054569		0.0346667	0.044	0.0453333	0.0413333	0.00581187		0.0786667	0.055	0.0526667	0.0621111	0.0143849
2.33333	0.05	0.045	0.0403333	0.0451111	0.00483429		0.063	0.0456667	0.0516667	0.0534444	0.00880236		0.0503333	0.041	0.0493333	0.0468889	0.00512438		0.039	0.0356667	0.0266667	0.0337778	0.00637995		0.0366667	0.0466667	0.0483333	0.0438889	0.0063099		0.0813333	0.0576667	0.0556667	0.0648889	0.0142764
2.5	0.0546667	0.0493333	0.0443333	0.0494444	0.00516756		0.0663333	0.05	0.056	0.0574444	0.00826192		0.0546667	0.045	0.054	0.0512222	0.0053989		0.041	0.038	0.0273333	0.0354444	0.0071828		0.0383333	0.0493333	0.0516667	0.0464444	0.00712065		0.0856667	0.062	0.0593333	0.069	0.0144952
2.66667	0.06	0.054	0.0486667	0.0542222	0.00566993		0.07	0.054	0.0606667	0.0615556	0.00803695		0.0593333	0.0493333	0.0593333	0.056	0.0057735		0.0426667	0.0393333	0.0276667	0.0365556	0.00787636		0.041	0.053	0.055	0.0496667	0.00757188		0.0916667	0.0656667	0.063	0.0734444	0.0158371
2.83333	0.067	0.0593333	0.0536667	0.06	0.00669162		0.074	0.0596667	0.067	0.0668889	0.00716731		0.0653333	0.0543333	0.0656667	0.0617778	0.00644923		0.046	0.0426667	0.0286667	0.0391111	0.00919742		0.0433333	0.0566667	0.0596667	0.0532222	0.0086944		0.0983333	0.0716667	0.0686667	0.0795556	0.0163311
3	0.0743333	0.066	0.0586667	0.0663333	0.00783865		0.0786667	0.0663333	0.074	0.073	0.00622718		0.0716667	0.0596667	0.0723333	0.0678889	0.00712845		0.0483333	0.0453333	0.0296667	0.0411111	0.010024		0.0463333	0.061	0.064	0.0571111	0.00945359		0.105333	0.078	0.0746667	0.086	0.0168259
3.16667	0.0823333	0.0733333	0.0653333	0.0736667	0.0085049		0.082	0.0733333	0.0816667	0.079	0.00491031		0.0783333	0.0656667	0.08	0.0746667	0.00783865		0.0513333	0.0486667	0.0303333	0.0434444	0.0114326		0.049	0.0656667	0.0693333	0.0613333	0.0108372		0.112	0.085	0.0813333	0.0927778	0.0167476
3.33333	0.0916667	0.0813333	0.0716667	0.0815556	0.0100019		0.0863333	0.0813333	0.0893333	0.0856667	0.00404145		0.087	0.0723333	0.0876667	0.0823333	0.00866667		0.0553333	0.0523333	0.032	0.0465556	0.0126944		0.0523333	0.0706667	0.075	0.066	0.0120324		0.118667	0.0926667	0.0893333	0.100222	0.0160601
3.5	0.102	0.0906667	0.0796667	0.0907778	0.0111671		0.0886667	0.0896667	0.098	0.0921111	0.00512438		0.0953333	0.0796667	0.0966667	0.0905556	0.00945359		0.0593333	0.0566667	0.0333333	0.0497778	0.0143036		0.0556667	0.076	0.081	0.0708889	0.0134178		0.126667	0.100667	0.0973333	0.108222	0.0160601
3.66667	0.112667	0.1	0.0886667	0.100444	0.0120062		0.0893333	0.097	0.105333	0.0972222	0.00800231		0.104667	0.0873333	0.107	0.0996667	0.0107445		0.064	0.0613333	0.034	0.0531111	0.0166043		0.0593333	0.0816667	0.088	0.0763333	0.0150591		0.135	0.109667	0.106333	0.117	0.0156773
3.83333	0.126	0.112	0.0996667	0.112556	0.0131755		0.091	0.104333	0.112667	0.102667	0.0109291		0.115667	0.0966667	0.118	0.110111	0.0117015		0.0693333	0.066	0.0363333	0.0572222	0.0181669		0.064	0.089	0.0953333	0.0827778	0.0165675		0.147	0.119667	0.115667	0.127444	0.0170533
4	0.139667	0.124	0.110667	0.124778	0.0145156		0.0913333	0.110333	0.119	0.106889	0.0141513		0.127	0.106333	0.130333	0.121222	0.0130014		0.074	0.0713333	0.0373333	0.0608889	0.0204432		0.0686667	0.0966667	0.104333	0.0898889	0.0187745		0.159333	0.130333	0.125667	0.138444	0.0182402
4.16667	0.156333	0.138667	0.123667	0.139556	0.0163515		0.0896667	0.116667	0.123667	0.11	0.0179536		0.140667	0.117333	0.144333	0.134111	0.0146452		0.08	0.077	0.0393333	0.0654444	0.0226626		0.0736667	0.104667	0.113	0.0971111	0.0207266		0.172333	0.143	0.138333	0.151222	0.0184311
4.33333	0.174667	0.156	0.138	0.156222	0.0183343		0.09	0.117	0.126333	0.111111	0.0188689		0.155	0.13	0.159333	0.148111	0.0158336		0.0863333	0.0836667	0.0413333	0.0704444	0.0252462		0.079	0.113667	0.123333	0.105333	0.0233119		0.186333	0.157	0.152	0.165111	0.0185482
4.5	0.195333	0.175	0.154	0.174778	0.0206676		0.088	0.117667	0.125333	0.110333	0.0197174		0.171	0.143333	0.174667	0.163	0.0171302		0.0943333	0.092	0.0446667	0.077	0.0280258		0.0856667	0.123667	0.135333	0.114889	0.0259708		0.198667	0.170667	0.166667	0.178667	0.0174356
4.66667	0.217667	0.195333	0.172667	0.195222	0.0225002		0.0853333	0.111667	0.120667	0.105889	0.0183616		0.188333	0.157333	0.190333	0.178667	0.0185023		0.102333	0.100667	0.0466667	0.0832222	0.031669		0.0926667	0.134333	0.147333	0.124778	0.0285586		0.212333	0.186	0.183	0.193778	0.0161394
4.83333	0.241667	0.217	0.193667	0.217444	0.0240031		0.083	0.106	0.115667	0.101556	0.0167807		0.204	0.173667	0.205	0.194222	0.0178087		0.112667	0.110333	0.0496667	0.0908889	0.0357186		0.100333	0.146	0.160667	0.135667	0.031466		0.225667	0.198	0.195667	0.206444	0.0166878
5	0.262333	0.236667	0.216333	0.238444	0.0230515		0.0813333	0.100333	0.109333	0.097	0.0142945		0.218333	0.188333	0.22	0.208889	0.0178211		0.122667	0.121	0.0526667	0.0987778	0.0399421		0.108667	0.158333	0.173667	0.146889	0.0339777		0.240667	0.211667	0.209667	0.220667	0.0173494
5.16667	0.284	0.257	0.237333	0.259444	0.0234292		0.079	0.0933333	0.103333	0.0918889	0.0122308		0.234	0.202667	0.236	0.224222	0.0186944		0.133667	0.131667	0.056	0.107111	0.0442748		0.118667	0.170333	0.186	0.158333	0.0352341		0.257667	0.226667	0.224333	0.236222	0.018608
5.33333	0.308	0.280333	0.258	0.282111	0.0250474		0.0763333	0.0873333	0.0966667	0.0867778	0.010178		0.251667	0.218333	0.253667	0.241222	0.0198476		0.145667	0.144667	0.0596667	0.116667	0.049366		0.129333	0.183667	0.2	0.171	0.036997		0.273	0.243333	0.242	0.252778	0.0175256
5.5	0.333667	0.304	0.279	0.305556	0.0273665		0.0736667	0.0806667	0.0896667	0.0813333	0.00802081		0.268667	0.235333	0.271333	0.258444	0.0200592		0.157667	0.157	0.0633333	0.126	0.0542719		0.140667	0.197667	0.214667	0.184333	0.0387599		0.290667	0.260667	0.259333	0.270222	0.017718
5.66667	0.359333	0.329667	0.302667	0.330556	0.0283438		0.0696667	0.0743333	0.0836667	0.0758889	0.00712845		0.288	0.252667	0.29	0.276889	0.0210009		0.173667	0.173333	0.0683333	0.138444	0.0607182		0.153333	0.212	0.23	0.198444	0.0400906		0.307667	0.278333	0.277	0.287667	0.0173333
5.83333	0.384333	0.353667	0.328	0.355333	0.0282036		0.0686667	0.0696667	0.078	0.0721111	0.00512438		0.307333	0.271	0.309333	0.295889	0.0215776		0.189333	0.189	0.074	0.150778	0.0664917		0.166	0.227	0.246	0.213	0.0417971		0.326667	0.296	0.295667	0.306111	0.0178024
6	0.407667	0.376333	0.352667	0.378889	0.0275889		0.0646667	0.0656667	0.073	0.0677778	0.00455013		0.327	0.290333	0.328333	0.315222	0.0215647		0.203333	0.204	0.0793333	0.162222	0.0717847		0.178	0.241333	0.261667	0.227	0.0436361		0.345333	0.316	0.313	0.324778	0.0178647
6.16667	0.428333	0.398667	0.377	0.401333	0.0257704		0.0596667	0.06	0.0673333	0.0623333	0.00433333		0.345	0.309333	0.347333	0.333889	0.0212977		0.218	0.217333	0.0856667	0.173667	0.076211		0.191667	0.257667	0.278333	0.242556	0.0452663		0.365333	0.335667	0.333	0.344667	0.0179475
6.33333	0.449333	0.42	0.400333	0.423222	0.0246584		0.0546667	0.0563333	0.0633333	0.0581111	0.00459871		0.363333	0.329333	0.366	0.352889	0.0204432		0.233667	0.233	0.0933333	0.186667	0.0808297		0.206	0.272667	0.295	0.257889	0.0463037		0.384	0.351	0.351	0.362	0.0190526
6.5	0.468333	0.440333	0.422667	0.443778	0.0230274		0.051	0.0516667	0.058	0.0535556	0.00386341		0.379667	0.349	0.383667	0.370778	0.0189659		0.25	0.250333	0.101	0.200444	0.0861216		0.22	0.289	0.312	0.273667	0.0478783		0.401667	0.369	0.37	0.380222	0.0185782
6.66667	0.486	0.461667	0.444	0.463889	0.021088		0.0453333	0.0493333	0.055	0.0498889	0.00485722		0.397	0.368667	0.401333	0.389	0.017742		0.267667	0.268	0.110333	0.215333	0.0909328		0.235667	0.304333	0.327	0.289	0.0475582		0.42	0.385667	0.387667	0.397778	0.019271
6.83333	0.501667	0.484	0.463333	0.483	0.0191862		0.043	0.0453333	0.0503333	0.0462222	0.0037466		0.410333	0.385	0.415667	0.403667	0.0163843		0.286	0.287	0.119333	0.230778	0.096515		0.251333	0.317667	0.341667	0.303556	0.0467907		0.438	0.402	0.404667	0.414889	0.0200592
7	0.520667	0.489333	0.482667	0.497556	0.0202905		0.0383333	0.042	0.0473333	0.0425556	0.00452565		0.422	0.399	0.427667	0.416222	0.0151816		0.306333	0.307333	0.130333	0.248	0.101904		0.266667	0.331333	0.355333	0.317778	0.0458613		0.454	0.421667	0.42	0.431889	0.0191669
7.16667	0.522	0.493333	0.503	0.506111	0.0145844		0.035	0.0396667	0.0433333	0.0393333	0.00417665		0.434	0.412333	0.439667	0.428667	0.0144261		0.326667	0.327667	0.142667	0.265667	0.106522		0.282333	0.344667	0.369	0.332	0.0447002		0.471	0.427667	0.431333	0.443333	0.0240301
7.33333	0.521667	0.502	0.513667	0.512444	0.00989014		0.0323333	0.0373333	0.0413333	0.037	0.00450925		0.445333	0.424667	0.45	0.44	0.0134825		0.347	0.347	0.156	0.283333	0.110274		0.298333	0.358333	0.383333	0.346667	0.0436845		0.485667	0.440667	0.444	0.456778	0.025074
7.5	0.525667	0.511	0.515	0.517222	0.00758165		0.0293333	0.035	0.0386667	0.0343333	0.00470225		0.455333	0.435333	0.46	0.450222	0.0131036		0.367	0.367	0.167667	0.300556	0.115085		0.314667	0.371667	0.395333	0.360556	0.0414653		0.501	0.452333	0.457333	0.470222	0.0267713
7.66667	0.531333	0.520667	0.521	0.524333	0.00606447		0.0266667	0.0326667	0.0353333	0.0315556	0.00443889		0.465	0.444333	0.469667	0.459667	0.0134825		0.385333	0.384	0.180667	0.316667	0.117781		0.330667	0.383667	0.407	0.373778	0.0391157		0.513667	0.464333	0.469667	0.482556	0.0270747
7.83333	0.539333	0.531333	0.530667	0.533778	0.00482279		0.026	0.031	0.0336667	0.0302222	0.00389206		0.475333	0.454333	0.479	0.469556	0.0133097		0.400667	0.398333	0.193333	0.330778	0.119036		0.346333	0.395	0.417	0.386111	0.0361622		0.525333	0.475333	0.482333	0.494333	0.027074
8	0.549333	0.541333	0.540667	0.543778	0.00482279		0.0246667	0.0303333	0.032	0.029	0.00384419		0.485333	0.464	0.489	0.479444	0.0135003		0.416333	0.415333	0.207667	0.346444	0.120186		0.361	0.405667	0.425667	0.397444	0.0331081		0.538	0.486333	0.493	0.505778	0.0281036
8.16667	0.558667	0.549	0.549667	0.552444	0.0053989		0.0236667	0.0273333	0.0286667	0.0265556	0.00258915		0.494333	0.473333	0.498	0.488556	0.0133097		0.432	0.430667	0.223667	0.362111	0.119898		0.374667	0.416	0.434333	0.408333	0.0305632		0.547667	0.495667	0.503667	0.515667	0.028
8.33333	0.569	0.559	0.560667	0.562889	0.00535758		0.0226667	0.0263333	0.0276667	0.0255556	0.00258915		0.504333	0.483	0.508	0.498444	0.0135003		0.449	0.446667	0.242	0.379222	0.118844		0.386667	0.425667	0.442333	0.418222	0.0285703		0.558	0.505333	0.513	0.525444	0.0284533
8.5	0.577667	0.567667	0.57	0.571778	0.00523167		0.0216667	0.024	0.0256667	0.0237778	0.00200924		0.512333	0.491667	0.518667	0.507556	0.0141199		0.463667	0.461	0.256	0.393556	0.119134		0.398333	0.434333	0.449667	0.427444	0.0263509		0.567333	0.514	0.521333	0.534222	0.0289085
8.66667	0.586333	0.576667	0.58	0.581	0.00491031		0.0216667	0.0233333	0.0243333	0.0231111	0.00134715		0.523333	0.501667	0.528	0.517667	0.0140515		0.476667	0.472667	0.273	0.407444	0.116449		0.408667	0.441667	0.456	0.435444	0.0242724		0.576333	0.521667	0.530333	0.542778	0.0293813
8.83333	0.594333	0.584333	0.59	0.589556	0.00501479		0.0203333	0.0213333	0.0223333	0.0213333	0.001		0.532	0.51	0.537	0.526333	0.0143643		0.488	0.483333	0.289333	0.420222	0.113377		0.418333	0.449667	0.462333	0.443444	0.0226503		0.586333	0.530667	0.539333	0.552111	0.0299524
9	0.603667	0.593	0.599333	0.598667	0.00536449		0.0203333	0.0206667	0.022	0.021	0.000881917		0.541667	0.519	0.547	0.535889	0.0148673		0.497667	0.492333	0.307333	0.432444	0.108382		0.427333	0.456333	0.467333	0.450333	0.020664		0.595333	0.539	0.548333	0.560889	0.0301926
9.16667	0.609667	0.599667	0.607	0.605444	0.0051783		0.0186667	0.019	0.02	0.0192222	0.000693889		0.550667	0.528667	0.555333	0.544889	0.0142413		0.505667	0.500667	0.325667	0.444	0.10251		0.434333	0.461667	0.472667	0.456222	0.0197381		0.603667	0.547	0.557	0.569222	0.0302459
9.33333	0.618	0.607667	0.616	0.613889	0.00548061		0.019	0.0186667	0.0193333	0.019	0.000333333		0.559667	0.536667	0.563667	0.553333	0.0145717		0.513333	0.508667	0.344	0.455333	0.0964457		0.442667	0.468333	0.477333	0.462778	0.0179887		0.613333	0.555667	0.565667	0.578222	0.0308155
9.5	0.624333	0.614333	0.625	0.621222	0.00597526		0.0183333	0.0176667	0.0186667	0.0182222	0.000509175		0.568667	0.545333	0.572333	0.562111	0.0146452		0.521	0.517	0.362333	0.466778	0.0904737		0.45	0.474667	0.482333	0.469	0.0168951		0.622	0.563	0.574333	0.586444	0.0313091
9.66667	0.628667	0.620333	0.631333	0.626778	0.00573811		0.0176667	0.0166667	0.0176667	0.0173333	0.00057735		0.577	0.553333	0.581333	0.570556	0.0150714		0.528333	0.524333	0.381	0.477889	0.0839321		0.456333	0.479333	0.487	0.474222	0.0159594		0.631	0.571333	0.583667	0.595333	0.0314978
9.83333	0.635333	0.627	0.638333	0.633556	0.00587209		0.0173333	0.016	0.0173333	0.0168889	0.0007698		0.586	0.562333	0.589667	0.579333	0.0148361		0.537667	0.534	0.397333	0.489667	0.079984		0.463	0.486	0.492333	0.480444	0.0154356		0.640333	0.579	0.592	0.603778	0.0323184
10	0.639	0.632333	0.644333	0.638556	0.00601233		0.0163333	0.0143333	0.016	0.0155556	0.00107152		0.593	0.57	0.597	0.586667	0.0145717		0.545333	0.541333	0.411	0.499222	0.0764289		0.469333	0.490333	0.496667	0.485444	0.0143075		0.649	0.586333	0.601667	0.612333	0.0326667
10.1667	0.643333	0.637333	0.649667	0.643444	0.00616742		0.016	0.0146667	0.0156667	0.0154444	0.000693889		0.602	0.579333	0.605667	0.595667	0.0142634		0.553	0.548333	0.426333	0.509222	0.0718218		0.475667	0.496333	0.501667	0.491222	0.0137329		0.657	0.594333	0.61	0.620444	0.0326128
10.3333	0.646333	0.642	0.655667	0.648	0.00698411		0.0156667	0.014	0.015	0.0148889	0.00083887		0.610333	0.587667	0.614	0.604	0.0142634		0.561333	0.557	0.438	0.518778	0.0699892		0.482	0.501	0.506333	0.496444	0.0127903		0.665	0.601	0.619333	0.628444	0.0329584
10.5	0.649667	0.646	0.659	0.651556	0.00670268		0.015	0.0133333	0.0146667	0.0143333	0.000881917		0.617667	0.595333	0.621333	0.611444	0.0140726		0.569	0.563667	0.450667	0.527778	0.0668334		0.488	0.506667	0.510667	0.501778	0.0120984		0.673667	0.608667	0.627667	0.636667	0.0334215
10.6667	0.649667	0.647	0.662667	0.653111	0.00838208		0.0143333	0.0123333	0.0133333	0.0133333	0.001		0.625	0.602667	0.629	0.618889	0.0141905		0.576667	0.571667	0.463667	0.537333	0.0638462		0.494	0.511667	0.515	0.506889	0.0112858		0.681	0.615	0.636	0.644	0.0337194
10.8333	0.65	0.648333	0.664	0.654111	0.00860448		0.0136667	0.0116667	0.0126667	0.0126667	0.001		0.632333	0.610333	0.636	0.626222	0.0138818		0.584333	0.578	0.473333	0.545222	0.0623381		0.500667	0.517667	0.52	0.512778	0.0105532		0.688333	0.622	0.644	0.651444	0.0337875
11	0.647667	0.649333	0.666	0.654333	0.0101379		0.0133333	0.0113333	0.0126667	0.0124444	0.00101835		0.64	0.618333	0.643667	0.634	0.013691		0.590333	0.583667	0.484667	0.552889	0.0591761		0.507	0.522	0.524667	0.517889	0.00952385		0.693667	0.628	0.652667	0.658111	0.0331702
11.1667	0.647	0.648667	0.665	0.653556	0.00994615		0.0126667	0.011	0.012	0.0118889	0.00083887		0.646333	0.626	0.650333	0.640889	0.0130483		0.6	0.592667	0.494333	0.562333	0.0590038		0.512667	0.527	0.528667	0.522778	0.00879604		0.699	0.633667	0.659667	0.664111	0.0328926
11.3333	0.644667	0.647667	0.665	0.652444	0.0109764		0.012	0.0103333	0.0116667	0.0113333	0.000881917		0.651667	0.633333	0.657	0.647333	0.0124141		0.606667	0.599667	0.502	0.569444	0.0585134		0.519	0.532667	0.533667	0.528444	0.0081944		0.704	0.638667	0.667	0.669889	0.0327623
11.5	0.641	0.644667	0.662333	0.649333	0.0114066		0.011	0.00933333	0.0106667	0.0103333	0.000881917		0.656333	0.639667	0.661333	0.652444	0.0113448		0.612667	0.604667	0.509667	0.575667	0.0572975		0.525	0.537	0.537667	0.533222	0.00712845		0.707	0.643667	0.673333	0.674667	0.0316877
11.6667	0.638333	0.643333	0.661333	0.647667	0.0120968		0.0116667	0.00933333	0.011	0.0106667	0.00120185		0.661667	0.647	0.667	0.658556	0.0103566		0.619	0.610667	0.519	0.582889	0.0554861		0.531667	0.541667	0.542667	0.538667	0.00608276		0.711333	0.649	0.679333	0.679889	0.0311704
11.8333	0.635	0.64	0.659	0.644667	0.0126623		0.0103333	0.00833333	0.01	0.00955556	0.00107152		0.664667	0.652667	0.669667	0.662333	0.00873689		0.624667	0.615333	0.526	0.588667	0.0544712		0.538	0.546333	0.546	0.543444	0.00471797		0.714333	0.653333	0.683667	0.683778	0.0305002
12	0.632333	0.637333	0.656667	0.642111	0.012851		0.0106667	0.00866667	0.01	0.00977778	0.00101835		0.668333	0.657333	0.673	0.666222	0.00804386		0.63	0.621667	0.534333	0.595333	0.0529916		0.544	0.551333	0.55	0.548444	0.00390631		0.716	0.656333	0.688	0.686778	0.0298521
12.1667	0.628667	0.635	0.653667	0.639111	0.0129972		0.0103333	0.00866667	0.01	0.00966667	0.000881917		0.67	0.662667	0.675333	0.669333	0.00635959		0.634	0.625	0.541333	0.600111	0.0511016		0.550333	0.556333	0.553	0.553222	0.00300617		0.716333	0.659	0.690667	0.688667	0.0287189
12.3333	0.624667	0.631333	0.649667	0.635222	0.0129458		0.01	0.008	0.009	0.009	0.001		0.671333	0.665	0.676667	0.671	0.00584047		0.637	0.628	0.549	0.604667	0.0484183		0.556	0.560667	0.556333	0.557667	0.00260342		0.719	0.662667	0.693	0.691556	0.0281944
12.5	0.620667	0.628	0.646333	0.631667	0.0132204		0.00966667	0.00766667	0.009	0.00877778	0.00101835		0.673	0.668333	0.678	0.673111	0.00483429		0.64	0.631	0.556667	0.609222	0.0457364		0.562333	0.563	0.558667	0.561333	0.00233333		0.716667	0.662667	0.695333	0.691556	0.0271975
12.6667	0.616667	0.624	0.642333	0.627667	0.0132204		0.009	0.00666667	0.00833333	0.008	0.00120185		0.672333	0.67	0.677667	0.673333	0.00392994		0.642	0.632667	0.563667	0.612778	0.0427867		0.568667	0.566	0.559667	0.564778	0.00462281		0.716333	0.663333	0.696333	0.692	0.0267644
12.8333	0.611667	0.620333	0.638333	0.623444	0.0136028		0.009	0.00666667	0.00833333	0.008	0.00120185		0.672333	0.671333	0.677333	0.673667	0.00321455		0.643667	0.633333	0.571	0.616	0.0393121		0.571	0.569	0.561	0.567	0.0052915		0.715	0.664	0.697333	0.692111	0.0258979
13	0.609667	0.616	0.634667	0.620111	0.0129972		0.00833333	0.00633333	0.008	0.00755556	0.00107152		0.671	0.672	0.677	0.673333	0.00321455		0.644333	0.634	0.578333	0.618889	0.0355001		0.574667	0.569667	0.561	0.568444	0.00691483		0.713667	0.663667	0.696667	0.691333	0.0254231
13.1667	0.604333	0.611667	0.630333	0.615444	0.0134054		0.00766667	0.00566667	0.007	0.00677778	0.00101835		0.668667	0.671667	0.674333	0.671556	0.00283497		0.643333	0.633333	0.584667	0.620444	0.0313853		0.579	0.570667	0.562333	0.570667	0.00833333		0.712	0.663333	0.696667	0.690667	0.0248819
13.3333	0.599667	0.608	0.626	0.611222	0.0134591		0.00766667	0.00566667	0.00666667	0.00666667	0.001		0.666333	0.671667	0.671	0.669667	0.00290593		0.643	0.632667	0.592667	0.622778	0.0265839		0.581667	0.571333	0.56	0.571	0.0108372		0.708667	0.661667	0.695667	0.688667	0.0242693
13.5	0.595667	0.603333	0.621333	0.606778	0.0131755		0.00733333	0.005	0.00633333	0.00622222	0.00117063		0.662667	0.67	0.666667	0.666444	0.00367171		0.640667	0.631333	0.599	0.623667	0.0218658		0.584333	0.571	0.56	0.571778	0.0121853		0.705667	0.661333	0.693667	0.686889	0.0229307
13.6667	0.592333	0.6	0.617333	0.603222	0.0128077		0.007	0.00533333	0.00666667	0.00633333	0.000881917		0.659	0.667667	0.663333	0.663333	0.00433333		0.640333	0.629	0.604333	0.624556	0.0184069		0.585667	0.569667	0.557667	0.571	0.0140475		0.701333	0.659	0.690667	0.683667	0.0220177
13.8333	0.588333	0.596	0.613333	0.599222	0.0128077		0.006	0.00466667	0.006	0.00555556	0.0007698		0.655	0.664	0.659667	0.659556	0.00450103		0.638667	0.626333	0.610333	0.625111	0.0142062		0.587667	0.568667	0.554333	0.570222	0.016721		0.698667	0.656667	0.687667	0.681	0.0217792
14	0.585667	0.592667	0.609667	0.596	0.0123423		0.00666667	0.005	0.00666667	0.00611111	0.00096225		0.651667	0.660667	0.656333	0.656222	0.00450103		0.635667	0.624	0.615	0.624889	0.010362		0.589333	0.568667	0.551667	0.569889	0.0188631		0.695	0.653	0.684333	0.677444	0.021831
14.1667	0.581667	0.589	0.605667	0.592111	0.0122988		0.00633333	0.00466667	0.006	0.00566667	0.000881917		0.648	0.656	0.651667	0.651889	0.00400463		0.633	0.620333	0.619667	0.624333	0.00751295		0.589333	0.565667	0.549	0.568	0.0202677		0.690333	0.650333	0.680333	0.673667	0.0208167
14.3333	0.578	0.585333	0.602333	0.588556	0.0124826		0.006	0.00433333	0.006	0.00544444	0.00096225		0.644	0.652333	0.648	0.648111	0.00416778		0.628667	0.614667	0.622667	0.622	0.00702377		0.588667	0.563667	0.546	0.566111	0.0214381		0.687333	0.647333	0.676333	0.670333	0.020664
14.5	0.576	0.582333	0.599667	0.586	0.012252		0.00666667	0.00466667	0.00633333	0.00588889	0.00107152		0.641333	0.649667	0.645333	0.645444	0.00416778		0.624667	0.611	0.626	0.620556	0.00830216		0.588	0.561	0.540333	0.563111	0.0239034		0.684	0.643333	0.672	0.666444	0.0208948
14.6667	0.572333	0.578333	0.595333	0.582	0.0119304		0.006	0.004	0.00533333	0.00511111	0.00101835		0.637	0.645	0.641333	0.641111	0.00400463		0.620333	0.605667	0.627	0.617667	0.0109138		0.585667	0.558	0.536	0.559889	0.0248872		0.681	0.639	0.668667	0.662889	0.0215879
14.8333	0.570333	0.575	0.593333	0.579556	0.0121579		0.00633333	0.00466667	0.00566667	0.00555556	0.00083887		0.634	0.641	0.638333	0.637778	0.00353291		0.616333	0.601667	0.628333	0.615444	0.0133555		0.587667	0.555	0.532667	0.558444	0.0276613		0.677667	0.635	0.664667	0.659111	0.0218691
15	0.567667	0.573	0.590667	0.577111	0.0120385		0.00666667	0.005	0.006	0.00588889	0.00083887		0.631333	0.638	0.635333	0.634889	0.00335548		0.614	0.597667	0.628667	0.613444	0.0155075		0.583	0.549333	0.529667	0.554	0.0269712		0.675	0.632333	0.661333	0.656222	0.0217877
15.1667	0.564333	0.569667	0.586667	0.573556	0.0116635		0.006	0.00433333	0.00533333	0.00522222	0.00083887		0.627333	0.634333	0.632	0.631222	0.00356423		0.609333	0.593	0.627	0.609778	0.0170044		0.580333	0.546	0.528333	0.551556	0.0264414		0.671667	0.628667	0.659	0.653111	0.0220966
15.3333	0.561667	0.567333	0.585	0.571333	0.0121701		0.006	0.00433333	0.00533333	0.00522222	0.00083887		0.624667	0.630667	0.628667	0.628	0.00305505		0.605	0.588333	0.625	0.606111	0.0183586		0.577667	0.541667	0.523	0.547444	0.0277876		0.669	0.625333	0.656	0.650111	0.0224211
15.5	0.559667	0.564667	0.582	0.568778	0.0117205		0.00533333	0.004	0.00533333	0.00488889	0.0007698		0.620667	0.627667	0.626	0.624778	0.00365655		0.601667	0.585333	0.623333	0.603444	0.0190623		0.574667	0.537667	0.519	0.543778	0.028332		0.666	0.621667	0.653	0.646889	0.0227897
15.6667	0.558	0.562333	0.580667	0.567	0.0120324		0.006	0.00466667	0.006	0.00555556	0.0007698		0.619	0.624667	0.623667	0.622444	0.00302459		0.599333	0.581667	0.621333	0.600778	0.0198727		0.572	0.533667	0.515667	0.540444	0.0287718		0.663333	0.619	0.650667	0.644333	0.0228352
15.8333	0.554667	0.559333	0.577333	0.563778	0.0119691		0.00533333	0.00366667	0.005	0.00466667	0.000881917		0.616	0.620667	0.62	0.618889	0.00252396		0.594667	0.577333	0.617	0.596333	0.0198858		0.569	0.529667	0.510667	0.536444	0.0297514		0.661667	0.615667	0.647667	0.641667	0.0235797
16	0.553333	0.557667	0.575333	0.562111	0.011654		0.006	0.00466667	0.00566667	0.00544444	0.000693889		0.614	0.618	0.618333	0.616778	0.00241139		0.593333	0.575	0.614	0.594111	0.0195116		0.567333	0.527	0.508	0.534111	0.0302991		0.659333	0.613	0.644667	0.639	0.0236807
16.1667	0.550667	0.554667	0.572667	0.559333	0.0117189		0.005	0.00366667	0.005	0.00455556	0.0007698		0.610333	0.615	0.614333	0.613222	0.00252396		0.589667	0.571333	0.608667	0.589889	0.0186677		0.564	0.523667	0.504667	0.530778	0.0302991		0.656	0.610333	0.643333	0.636556	0.0235757
16.3333	0.549333	0.553	0.571333	0.557889	0.0117867		0.006	0.00466667	0.00566667	0.00544444	0.000693889		0.609	0.612667	0.613333	0.611667	0.00233333		0.588	0.568667	0.605333	0.587333	0.0183424		0.563333	0.519667	0.503667	0.528889	0.0308839		0.654333	0.606667	0.640333	0.633778	0.0245002
16.5	0.547667	0.551	0.569333	0.556	0.0116667		0.00533333	0.00433333	0.00533333	0.005	0.00057735		0.606	0.609	0.610333	0.608444	0.00221944		0.585333	0.564667	0.6	0.583333	0.0177514		0.562	0.517	0.499	0.526	0.03245		0.651667	0.604333	0.638333	0.631444	0.024407
16.6667	0.545667	0.548333	0.567333	0.553778	0.0118149		0.00566667	0.00433333	0.005	0.005	0.000666667		0.603667	0.606667	0.608333	0.606222	0.00236487		0.582667	0.563333	0.595	0.580333	0.0159618		0.560333	0.514333	0.496333	0.523667	0.0330051		0.648667	0.601333	0.636333	0.628778	0.0245546
16.8333	0.543	0.546333	0.565333	0.551556	0.0120477		0.005	0.004	0.00466667	0.00455556	0.000509175		0.601	0.604	0.606	0.603667	0.00251661		0.58	0.56	0.590667	0.576889	0.0155682		0.559333	0.511667	0.494	0.521667	0.0337951		0.646667	0.599	0.634333	0.626667	0.0247409
17	0.542667	0.545	0.563667	0.550444	0.0115101		0.00533333	0.004	0.005	0.00477778	0.000693889		0.599	0.601	0.604	0.601333	0.00251661		0.578	0.558	0.585	0.573667	0.0140119		0.557667	0.509333	0.492	0.519667	0.034031		0.646	0.597	0.633	0.625333	0.0253837
17.1667	0.54	0.542667	0.561333	0.548	0.0116237		0.005	0.00366667	0.00466667	0.00444444	0.000693889		0.596667	0.599	0.601667	0.599111	0.00250185		0.576333	0.554333	0.580333	0.570333	0.014		0.556333	0.506	0.489	0.517111	0.0350148		0.643	0.594667	0.631333	0.623	0.0252212
17.3333	0.538667	0.542	0.560333	0.547	0.0116667		0.00566667	0.00433333	0.005	0.005	0.000666667		0.595	0.597333	0.6	0.597444	0.00250185		0.574667	0.553	0.576	0.567889	0.0129114		0.554667	0.504667	0.486333	0.515222	0.0353684		0.642	0.593	0.629667	0.621556	0.0254871
17.5	0.538	0.540667	0.559333	0.546	0.0116237		0.00633333	0.00466667	0.00566667	0.00555556	0.00083887		0.593333	0.595333	0.598667	0.595778	0.0026943		0.573667	0.551333	0.572333	0.565778	0.012527		0.553333	0.502	0.484667	0.513333	0.0357087		0.639667	0.590667	0.629	0.619778	0.0257689
17.6667	0.535667	0.538333	0.557	0.543667	0.0116237		0.00566667	0.004	0.005	0.00488889	0.00083887		0.591333	0.593	0.596333	0.593556	0.00254588		0.571333	0.549	0.568667	0.563	0.0121974		0.552333	0.5	0.483	0.511778	0.0361361		0.638667	0.588667	0.627333	0.618222	0.0262156
17.8333	0.535	0.536667	0.556333	0.542667	0.011865		0.00566667	0.00433333	0.00533333	0.00511111	0.000693889		0.59	0.591	0.594667	0.591889	0.00245704		0.571	0.547667	0.565333	0.561333	0.0121701		0.551	0.498	0.480333	0.509778	0.0367761		0.637	0.586667	0.626	0.616556	0.0264624
18	0.533333	0.535333	0.554667	0.541111	0.011782		0.00566667	0.00433333	0.00533333	0.00511111	0.000693889		0.588	0.589	0.593333	0.590111	0.00283497		0.569	0.545	0.561	0.558333	0.0122202		0.550333	0.497333	0.479	0.508889	0.037044		0.636	0.586	0.625667	0.615889	0.0263951
18.1667	0.532	0.534	0.553333	0.539778	0.011782		0.00566667	0.00433333	0.00533333	0.00511111	0.000693889		0.586667	0.587	0.592	0.588556	0.00298763		0.567667	0.544	0.558	0.556556	0.0118993		0.548667	0.495	0.477333	0.507	0.0371498		0.633667	0.583667	0.624667	0.614	0.0266521
18.3333	0.530333	0.532667	0.551333	0.538111	0.0115101		0.00533333	0.004	0.005	0.00477778	0.000693889		0.584333	0.585	0.590333	0.586556	0.00328859		0.566667	0.543	0.554333	0.554667	0.0118369		0.548667	0.494333	0.475	0.506	0.0381939		0.633333	0.582667	0.623	0.613	0.0267727
18.5	0.529	0.531	0.550333	0.536778	0.011782		0.00533333	0.004	0.005	0.00477778	0.000693889		0.582333	0.583333	0.588667	0.584778	0.00340479		0.565667	0.541667	0.552333	0.553222	0.0120247		0.547667	0.492333	0.473667	0.504556	0.0384842		0.632333	0.581667	0.622333	0.612111	0.0268356
18.6667	0.528333	0.530333	0.55	0.536222	0.0119737		0.006	0.00466667	0.00566667	0.00544444	0.000693889		0.582	0.582	0.587667	0.583889	0.00327165		0.565333	0.540667	0.549	0.551667	0.0125477		0.547	0.491	0.472333	0.503444	0.0388578		0.631	0.58	0.621667	0.610889	0.0271546
18.8333	0.527333	0.528667	0.548	0.534667	0.0115662		0.00566667	0.00466667	0.00566667	0.00533333	0.00057735		0.580333	0.580667	0.586667	0.582556	0.00356423		0.562333	0.538667	0.546333	0.549111	0.0120754		0.545667	0.49	0.471333	0.502333	0.038671		0.630333	0.578333	0.621	0.609889	0.0277235
19	0.525667	0.527	0.546667	0.533111	0.0117584		0.00566667	0.00433333	0.00533333	0.00511111	0.000693889		0.578333	0.578667	0.584333	0.580444	0.003372		0.562667	0.537	0.544	0.547889	0.0132679		0.544333	0.488667	0.469667	0.500889	0.0388048		0.630333	0.578333	0.620333	0.609667	0.0275923
19.1667	0.524667	0.526333	0.545	0.532	0.0112891		0.00533333	0.00433333	0.00533333	0.005	0.00057735		0.577	0.577333	0.583667	0.579333	0.00375648		0.561	0.535667	0.542333	0.546333	0.0131318		0.544333	0.487667	0.468	0.5	0.039633		0.628333	0.576	0.619667	0.608	0.0280496
19.3333	0.523	0.524667	0.543667	0.530444	0.0114811		0.00533333	0.00433333	0.00533333	0.005	0.00057735		0.575333	0.575333	0.581667	0.577444	0.00365655		0.559667	0.533667	0.540333	0.544556	0.0135045		0.543	0.487	0.466667	0.498889	0.039531		0.627667	0.575667	0.62	0.607778	0.028072
19.5	0.522	0.523	0.542333	0.529111	0.0114617		0.005	0.004	0.005	0.00466667	0.00057735		0.574	0.573667	0.580667	0.576111	0.00394875		0.558	0.531667	0.538	0.542556	0.013745		0.542667	0.485	0.466667	0.498111	0.0396601		0.626	0.574333	0.619	0.606444	0.0280284
19.6667	0.521	0.522667	0.541667	0.528444	0.0114811		0.00533333	0.00466667	0.00566667	0.00522222	0.000509175		0.573333	0.573	0.580333	0.575556	0.00414103		0.557333	0.531333	0.537	0.541889	0.0136721		0.541	0.484	0.465333	0.496778	0.0394185		0.625667	0.573667	0.619	0.606111	0.0282947
19.8333	0.518667	0.520667	0.539	0.526111	0.0112068		0.005	0.004	0.005	0.00466667	0.00057735		0.571333	0.570667	0.578333	0.573444	0.004247		0.555	0.528667	0.534667	0.539444	0.0138015		0.539667	0.482333	0.463333	0.495111	0.0397385		0.624333	0.572667	0.618333	0.605111	0.0282574
20	0.517333	0.520333	0.538333	0.525333	0.0113578		0.00566667	0.00466667	0.00566667	0.00533333	0.00057735		0.571	0.57	0.578	0.573	0.0043589		0.554667	0.528333	0.534667	0.539222	0.013745		0.539333	0.481333	0.462667	0.494444	0.0399796		0.623	0.571667	0.618	0.604222	0.0283046
20.1667	0.516333	0.519667	0.537	0.524333	0.0110955		0.006	0.005	0.00566667	0.00555556	0.000509175		0.57	0.569333	0.577	0.572111	0.004247		0.552333	0.524667	0.531667	0.536222	0.0143849		0.537667	0.480333	0.46	0.492667	0.0402754		0.622667	0.572	0.617	0.603889	0.0277616
20.3333	0.513667	0.517667	0.534667	0.522	0.0111505		0.00533333	0.00433333	0.00533333	0.005	0.00057735		0.568333	0.567333	0.575333	0.570333	0.0043589		0.549667	0.521	0.529667	0.533444	0.014702		0.536667	0.478	0.459	0.491222	0.0404864		0.621667	0.571	0.616667	0.603111	0.0279212
20.5	0.512667	0.516333	0.532333	0.520444	0.010458		0.00566667	0.00466667	0.00566667	0.00533333	0.00057735		0.567667	0.566333	0.574	0.569333	0.00409607		0.546667	0.518667	0.528667	0.531333	0.0141892		0.536667	0.476333	0.456667	0.489889	0.0416871		0.620667	0.570667	0.615333	0.602222	0.0274577
20.6667	0.509333	0.514667	0.53	0.518	0.010729		0.00533333	0.00433333	0.00533333	0.005	0.00057735		0.566333	0.564667	0.572667	0.567889	0.00422076		0.543667	0.512667	0.526667	0.527667	0.0155242		0.535	0.474667	0.455333	0.488333	0.0415545		0.619333	0.569667	0.615	0.601333	0.0275096
20.8333	0.506	0.512333	0.526	0.514778	0.0102216		0.00533333	0.00433333	0.00533333	0.005	0.00057735		0.565333	0.563667	0.571333	0.566778	0.00403228		0.539	0.508333	0.525333	0.524222	0.0153635		0.533667	0.473333	0.454	0.487	0.0415545		0.617	0.569	0.614333	0.600111	0.026976
21	0.503333	0.511	0.522333	0.512222	0.00955878		0.00533333	0.00433333	0.005	0.00488889	0.000509175		0.563333	0.562333	0.57	0.565222	0.00416778		0.534333	0.503333	0.524333	0.520667	0.0158219		0.533667	0.471667	0.452	0.485778	0.0426228		0.616667	0.568667	0.613667	0.599667	0.0268887
21.1667	0.499	0.508	0.519667	0.508889	0.010362		0.005	0.004	0.00466667	0.00455556	0.000509175		0.562667	0.560333	0.568667	0.563889	0.00429901		0.529667	0.496667	0.521667	0.516	0.0172143		0.532	0.470333	0.450333	0.484222	0.042568		0.615	0.567333	0.612333	0.598222	0.0267838
21.3333	0.495	0.505333	0.516	0.505444	0.0105004		0.005	0.004	0.00466667	0.00455556	0.000509175		0.561333	0.559	0.567333	0.562556	0.00429901		0.523667	0.489333	0.519667	0.510889	0.0187745		0.531333	0.469	0.449	0.483111	0.0429423		0.613667	0.567	0.611	0.597222	0.0262072
21.5	0.489667	0.501667	0.510333	0.500556	0.010378		0.005	0.004	0.00466667	0.00455556	0.000509175		0.560333	0.557333	0.565333	0.561	0.00404145		0.517333	0.481667	0.518	0.505667	0.0207873		0.530333	0.467333	0.446667	0.481444	0.0435818		0.611333	0.566333	0.609333	0.595667	0.0254231
21.6667	0.486667	0.499333	0.507	0.497667	0.0102686		0.00533333	0.00466667	0.00533333	0.00511111	0.0003849		0.559667	0.557	0.564667	0.560444	0.00389206		0.513	0.475667	0.516	0.501556	0.0224706		0.528333	0.464667	0.444667	0.479222	0.0436913		0.607667	0.564667	0.606667	0.593	0.0245425
21.8333	0.481667	0.495667	0.502667	0.493333	0.0106927		0.00533333	0.00466667	0.00533333	0.00511111	0.0003849		0.559	0.555	0.563	0.559	0.004		0.506667	0.469667	0.512333	0.496222	0.0231717		0.527667	0.464667	0.444	0.478778	0.0435818		0.608	0.564	0.603667	0.591889	0.0242495
22	0.477	0.491667	0.498	0.488889	0.010772		0.00533333	0.00466667	0.00533333	0.00511111	0.0003849		0.557667	0.554	0.561667	0.557778	0.00383454		0.501667	0.464667	0.509	0.491778	0.0237635		0.526333	0.462	0.442	0.476778	0.044066		0.603667	0.562333	0.601333	0.589111	0.0232196
22.1667	0.473333	0.486667	0.493667	0.484556	0.0103297		0.00533333	0.00466667	0.00533333	0.00511111	0.0003849		0.556667	0.552	0.559667	0.556111	0.00386341		0.498	0.462333	0.505333	0.488556	0.0230032		0.524667	0.461	0.440333	0.475333	0.0439558		0.600333	0.561	0.597333	0.586222	0.0218945
22.3333	0.469667	0.482667	0.49	0.480778	0.0102974		0.005	0.00433333	0.005	0.00477778	0.0003849		0.555	0.55	0.558	0.554333	0.00404145		0.495667	0.460333	0.5	0.485333	0.0217588		0.524333	0.459333	0.438667	0.474111	0.0447044		0.598667	0.559	0.593333	0.583667	0.0215278
22.5	0.467	0.479	0.488667	0.478222	0.0108543		0.00566667	0.00466667	0.00533333	0.00522222	0.000509175		0.554333	0.548333	0.556333	0.553	0.00416333		0.496333	0.460333	0.495	0.483889	0.0204106		0.522667	0.458	0.437667	0.472778	0.0443851		0.595333	0.556667	0.589333	0.580444	0.0208095
22.6667	0.464333	0.473333	0.490333	0.476	0.0132035		0.005	0.00433333	0.005	0.00477778	0.0003849		0.553	0.546	0.553667	0.550889	0.004247		0.495333	0.459333	0.487333	0.480667	0.0189033		0.521	0.456	0.437	0.471333	0.0440492		0.592333	0.554333	0.585	0.577222	0.0201586
22.8333	0.465	0.471333	0.491333	0.475889	0.013745		0.00533333	0.00466667	0.00533333	0.00511111	0.0003849		0.551667	0.544667	0.552333	0.549556	0.004247		0.497333	0.460333	0.480667	0.479444	0.0185303		0.519667	0.453667	0.435333	0.469556	0.044355		0.59	0.551	0.581667	0.574222	0.0205381
23	0.464	0.468667	0.495667	0.476111	0.0170956		0.00533333	0.00466667	0.00533333	0.00511111	0.0003849		0.550333	0.543	0.55	0.547778	0.00414103		0.497667	0.464	0.472667	0.478111	0.0174812		0.518	0.453	0.433333	0.468111	0.0443099		0.588	0.548333	0.578	0.571444	0.0206299
23.1667	0.463667	0.466667	0.496333	0.475556	0.0180565		0.005	0.00433333	0.005	0.00477778	0.0003849		0.549	0.540667	0.547667	0.545778	0.00447627		0.498	0.468333	0.465667	0.477333	0.0179475		0.517	0.451	0.432	0.466667	0.0446132		0.585667	0.545	0.574	0.568222	0.0209399
23.3333	0.465	0.464667	0.496667	0.475444	0.0183797		0.005	0.00433333	0.005	0.00477778	0.0003849		0.547667	0.538	0.545667	0.543778	0.00510265		0.498	0.478	0.459	0.478333	0.0195021		0.515333	0.448333	0.431	0.464889	0.0445375		0.583	0.541	0.571333	0.565111	0.0216803
23.5	0.465333	0.466	0.498667	0.476667	0.0190555		0.00533333	0.005	0.00533333	0.00522222	0.00019245		0.547	0.536667	0.543667	0.542444	0.00527398		0.498333	0.478333	0.455	0.477222	0.021688		0.514	0.447	0.429333	0.463444	0.0446646		0.581667	0.536667	0.567667	0.562	0.023029
23.6667	0.466	0.469	0.499	0.478	0.0182483		0.00533333	0.00466667	0.00533333	0.00511111	0.0003849		0.545667	0.533667	0.541	0.540111	0.00604918		0.496667	0.476667	0.451667	0.475	0.0225462		0.512667	0.445333	0.427667	0.461889	0.0448533		0.58	0.532667	0.566667	0.559778	0.024407
23.8333	0.466333	0.47	0.500333	0.478889	0.0186617		0.00566667	0.00466667	0.00533333	0.00522222	0.000509175		0.544	0.531333	0.539	0.538111	0.00637995		0.496	0.474667	0.450667	0.473778	0.0226797		0.512333	0.442333	0.427	0.460556	0.0454916		0.578333	0.529333	0.565	0.557556	0.0253341
24	0.467	0.474	0.501	0.480667	0.0179536		0.00633333	0.00566667	0.006	0.006	0.000333333		0.543667	0.529667	0.537	0.536778	0.00700265		0.494667	0.474	0.450333	0.473	0.0221836		0.51	0.441	0.425333	0.458778	0.0450461		0.578	0.525667	0.563667	0.555778	0.0270439
